# Supplementary material for: A SEPALLATA MADS-Box Transcription Factor, SlMBP21, Functions as a Negative Regulator of Flower Number and Fruit Yields in Tomato
Source: Plants (Basel). 2024 May 20;13(10):1421. doi: 10.3390/plants13101421 (PMC11125064; doi:10.3390/plants13101421)
Supplement: Supplementary file 1 [file plants-13-01421-s001.zip]

Archive with 7 entries (7 files):
- Figure S1.jpg
- Figure S2.jpg
- Figure S3.jpg
- Figure S4.jpg
- Figure S5.jpg
- Supplementary files.pdf
- Tables S3-S6   RNA-seq related data.xlsx
