# Supplementary material for: A SEPALLATA MADS-Box Transcription Factor, SlMBP21, Functions as a Negative Regulator of Flower Number and Fruit Yields in Tomato
Source: Plants (Basel). 2024 May 20;13(10):1421. doi: 10.3390/plants13101421 (PMC11125064; doi:10.3390/plants13101421)
Supplement: Supplementary file 1 [file plants-13-01421-s001.zip › Tables S3-S6 RNA-seq related data.xlsx]

## Sheet: Table S3
Table S3. The data set summary of transcriptome sequence.
sample	raw_reads	clean_reads	clean_bases	error_rate	Q20	Q30	GC_pct
WT	24195573	23411594	7.02G	0.03	96.64	90.97	41.65
RNAi_02	24310024	23487211	7.05G	0.03	96.94	91.69	41.75
RNAi_03	26621437	25604354	7.68G	0.03	97.04	91.91	41.6
RNAi_07	28145188	27280589	8.18G	0.03	97.29	92.42	41.44

## Sheet: Table S4
Table S4 Total DEGs indetified in this RNA-seq
ID	RNAi_02	RNAi_03	RNAi_07	WT	log2FoldChange	pvalue	padj	gene_name	gene_chr	gene_start	gene_end	gene_strand	gene_length	gene_biotype	gene_description
543514	67.1018	60.4567	39.2675	185.718	-1.46698	0.00162049	0.010529	XYL1	NC_015447.2	39228582	39232822	+	2414	protein_coding	beta-D-xylosidase 1
543520	1206.83	1326.28	1424.11	424.356	1.5076	0.00040776	0.00322086	T6	NC_015439.2	45188891	45193170	+	1918	protein_coding	class I knotted-like homeodomain protein%2C transcript variant X2
543524	1.39e-17	1.39e-17	1.38778e-17	15.9756	-7.00906	0.000193974	0.00167451	E8-6	NC_015440.2	57581970	57583701	+	1487	protein_coding	2-oxoglutarate/Fe(II)-dependent dioxygenase-like protein
543531	21.032	34.5452	30.8518	164.75	-2.96218	2.08e-08	4.58e-07	ProT2	NC_015440.2	58427175	58436157	-	1983	protein_coding	proline transporter 2
543544	4.0062	2.87557	2.79956	23.9635	-2.54377	0.00227587	0.0140574	IAA10	NC_015443.2	2498439	2501220	+	627	protein_coding	IAA10 protein
543553	27.0411	42.2227	20.566	2.99533	3.12197	0.000299755	0.00246619	20ox-1	NC_015440.2	1408534	1410205	+	1349	protein_coding	gibberellin 20-oxidase-1
543584	14.0214	13.4322	14.9556	88.865	-2.65323	3.51e-06	4.76e-05	Ls	NC_015444.2	67734418	67736146	+	1729	protein_coding	lateral suppressor protein
543602	121.184	352.201	201.97	1079.36	-3.15359	8.05e-12	3.31e-10	LOC543602	NC_015448.2	4387954	4390925	+	1529	protein_coding	8-hydroxygeraniol dehydrogenase
543604	2083.16	2052.76	1556.89	539.182	1.94968	5.77e-06	7.35e-05	LOC543604	NC_015446.2	4148407	4152291	-	1410	protein_coding	phantastica
543609	1375.08	1254.3	1529.77	5167.16	-1.90976	7.33e-06	9.17e-05	TBG3	NC_015440.2	69634290	69640129	+	3037	protein_coding	beta-galactosidase
543617	402.61	517.267	327.269	100.847	1.99588	1.04e-05	0.000124753	lanceolate	NC_015444.2	65369306	65371623	+	2234	protein_coding	cycloidea
543640	4351.59	3682.31	1782.24	404.386	3.42733	5.06e-14	2.98e-12	Aqp2	NC_015438.2	86136707	86139533	+	1336	protein_coding	Aqp2 protein
543644	724.097	650.663	310.438	40.9378	4.14052	1.47e-16	1.15e-14	TKR	NC_015444.2	67065646	67071844	-	3821	protein_coding	kinesin related protein
543703	262.276	278.305	280.593	96.8529	1.46013	0.0051647	0.0102565	blind(BL)	NC_015448.2	53603186	53604928	+	1151	protein_coding	blind
543715	876.328	739.913	297.347	90.862	3.26794	3.06e-12	1.34e-10	LOC543715	NC_015448.2	51360070	51363034	-	705	protein_coding	TK1-like deoxyribonucleoside kinase
543717	1.00165	4.79496	1.38778e-17	238.638	-7.72757	4.07e-21	5.84e-19	LOC543717	NC_015438.2	75838535	75839728	+	708	protein_coding	TSB
543722	660	671.776	561.971	140.786	2.22795	6.4e-07	1.02e-05	cycd3c2	NC_015438.2	95178830	95180795	-	1670	protein_coding	D-type cyclin-2%2C transcript variant X1
543723	2447.71	3195.75	1097.77	262.601	3.21987	1.35e-12	6.33e-11	cycd3c3	NC_015441.2	63202483	63204378	-	1436	protein_coding	D-type cyclin-3
543724	1081.64	1204.4	603.115	183.721	2.55681	1.09e-08	2.52e-07	EXPA18	NC_015443.2	47360585	47362576	-	1224	protein_coding	expansin18
543736	18.0274	21.1097	26.1765	256.611	-3.82206	1.2e-12	5.66e-11	tEG3	NC_015449.2	2183684	2190720	+	2637	protein_coding	ss-galactosidase
543739	1.00165	1.39e-17	1.38778e-17	4394.33	-11.9296	3.47e-51	2.84e-47	LOC543739	NC_015443.2	40152489	40154346	-	524	protein_coding	uncharacterized LOC543739
543740	1348.04	1933.76	3722.51	534.189	1.33524	0.00162295	0.0105393	LOC543740	NC_015438.2	1017301	1018605	-	585	protein_coding	extensin-like protein
543745	992.504	869.471	734.024	208.683	2.24907	3.62e-07	6.05e-06	CycA2	NC_015443.2	41099369	41108002	+	2180	protein_coding	cyclin A2%2C transcript variant X1
543746	134.203	100.763	71.9949	730.891	-2.44414	5.54e-08	1.1e-06	LOC543746	NC_015443.2	45417705	45420749	+	1679	protein_coding	G2/mitotic-specific cyclin S13-7%2C transcript variant X1
543748	1250.9	1458.72	1052.88	276.58	2.17668	6.71e-07	1.07e-05	cycD3	NC_015439.2	53932699	53934499	-	1500	protein_coding	cyclin D3.1
543769	2544.86	1997.1	1751.79	321.512	2.98415	2.94e-11	1.08e-09	cdkB2	NC_015441.2	66369476	66371424	-	1195	protein_coding	B2-type cyclin dependent kinase
543785	743.126	728.397	654.543	266.595	1.47852	0.000618575	0.00462687	krp2	NC_015446.2	58530916	58533585	-	956	protein_coding	p27KIP1-related-protein 2
543795	1230.86	2069.08	690.076	277.579	2.1482	9.16e-07	1.41e-05	LOC543795	NC_015442.2	2280678	2283308	+	1258	protein_coding	expansin12
543800	4.0062	7.67404	7.475	429.348	-6.69991	5.98e-24	1.19e-21	aco5	NC_015444.2	30140163	30141369	-	977	protein_coding	1-aminocyclopropane-1-carboxylate oxidase
543804	502.762	562.372	579.738	1573.61	-1.64589	0.000116198	0.00106972	bmy3	NC_015438.2	76553620	76556552	+	1961	protein_coding	1%2C4-alpha-glucan-maltohydrolase
543841	207.314	141.07	124.359	494.25	-1.25292	0.0038329	0.0216723	TAGL1	NC_015444.2	63841364	63851203	+	1153	protein_coding	TAGL1 transcription factor
543853	211.32	496.153	352.516	1138.27	-2.42865	4.3e-08	8.82e-07	Xegip	NC_015438.2	79139212	79140674	-	1463	protein_coding	xyloglucan-specific fungal endoglucanase inhibitor protein precursor
543874	11286.1	12299.3	7009.28	2585.08	2.12621	6.82e-07	1.08e-05	GABA-TP2	NC_015449.2	956721	962712	+	1555	protein_coding	gamma-aminobutyrate transaminase subunit precursor isozyme 2
543878	3.00468	49.9002	32.722	214.674	-6.10089	3.29e-18	3.26e-16	LOC543878	NC_015445.2	63890935	63891909	-	975	protein_coding	PR5-like protein
543895	1.39e-17	1.39e-17	1.38778e-17	13.9787	-6.81801	0.000517265	0.00395591	LOC543895	NC_015439.2	49599826	49603645	+	2158	protein_coding	alpha-DOX1
543899	46.0699	67.1745	14.9556	1.39e-17	8.52966	2.27e-09	5.93e-08	LOC543899	NC_015440.2	2663373	2666720	+	1762	protein_coding	uncharacterized LOC543899%2C transcript variant X1
543910	8.01227	13.4322	11.2153	41.9362	-2.3699	0.000411667	0.00324545	LOC543910	NC_015440.2	70333111	70335582	+	1535	protein_coding	JERF3%2C transcript variant X1
543913	226.343	420.338	296.412	897.638	-1.98703	5.45e-06	7e-05	XTH5	NC_015438.2	80388147	80391329	+	1316	protein_coding	xyloglucan endotransglucosylase-hydrolase XTH5
543915	362.549	452.968	344.1	22.965	3.97332	3.41e-14	2.05e-12	XTH7	NC_015439.2	53134132	53135611	+	1013	protein_coding	xyloglucan endotransglucosylase-hydrolase XTH7
543922	1.39e-17	1.39e-17	1.38778e-17	11.9817	-6.59775	0.00143701	0.00949863	AAT	NC_015445.2	602293	604871	+	1854	protein_coding	alcohol acyl transferase
543923	138.21	194.813	173.918	557.155	-2.01024	6.3e-06	7.97e-05	DIG3	NC_015444.2	65596494	65599483	+	1120	protein_coding	protein phosphatase 2C
543929	4187.34	4812.81	2450.81	1036.43	2.01429	2.5e-06	3.51e-05	LOC543929	NC_015440.2	67295017	67296383	-	404	protein_coding	acyl carrier protein
543947	613.93	499.033	246.853	79.8787	2.94023	3.06e-10	9.47e-09	MKK3	NC_015440.2	68084926	68088168	+	1366	protein_coding	MAPKK%2C transcript variant X1
543953	91.1382	338.765	287.996	4906.56	-5.74857	5.86e-29	1.94e-26	ER1	NC_015445.2	63880240	63881332	-	528	protein_coding	proteinase inhibitor I
543961	315.478	199.611	173.918	786.806	-1.31813	0.00204371	0.0128466	LOC543961	NC_015449.2	2573680	2579524	-	2760	protein_coding	sucrose synthase
543962	285.433	438.572	245.918	80.8772	1.81775	7.64e-05	0.000735684	ARPI	NC_015448.2	13312544	13313544	+	841	protein_coding	proteinase inhibitor
543971	10214.5	7054.64	7314.11	2346.44	2.12201	7.19e-07	1.13e-05	LOC543971	NC_015448.2	51806833	51807751	+	919	protein_coding	osmotin-like protein
543975	3628.5	3206.3	1914.08	756.852	2.2611	1.76e-07	3.17e-06	CAB4	NC_015444.2	59081110	59082263	-	1040	protein_coding	chlorophyll a/b-binding protein precursor
543979	154.234	517.267	486.231	4827.68	-4.96701	6.77e-24	1.33e-21	NP24	NC_015445.2	63882090	63883077	+	988	protein_coding	protein NP24
543983	6035.14	16553.6	19649.6	47410.1	-2.97371	1.72e-11	6.67e-10	LOC543983	NC_015446.2	2123886	2127971	+	2070	protein_coding	threonine dehydratase biosynthetic%2C chloroplastic
543986	24.0365	40.3034	69.1897	303.539	-3.6517	2.03e-12	9.24e-11	LOC543986	NC_015438.2	2700748	2702464	+	1205	protein_coding	beta-1%2C3-glucanase
543991	1886.86	1481.75	1316.57	357.458	2.39973	4.35e-08	8.92e-07	GP1	NC_015442.2	402774	405210	+	2192	protein_coding	polygalacturonase isoenzyme 1 beta subunit
543996	939.423	885.785	909.608	346.474	1.4387	0.000768591	0.00559876	cel2	NC_015446.2	3596685	3601979	+	1779	protein_coding	endo-1%2C4-beta-glucanase precursor
544000	157.238	218.805	241.243	66.8984	1.23136	0.00887754	0.0427964	TPP3	NC_015444.2	1207419	1208251	+	614	protein_coding	defensin TPP3
544001	47674.2	73123.2	39500.1	8927.45	2.41687	2.23e-08	4.86e-07	LOC544001	NC_015448.2	14564627	14565467	+	841	protein_coding	uncharacterized LOC544001
544022	467.709	469.282	532.049	2136.76	-2.19144	4.45e-07	7.34e-06	FRK2	NC_015443.2	45093404	45096053	-	1336	protein_coding	fructokinase
544027	1.00165	0.956161	3.73466	212.677	-7.5615	4.74e-20	6.03e-18	TAPG4	NC_015449.2	65536337	65537803	+	1216	protein_coding	abscission polygalacturonase
544028	2108.19	1642.03	1853.82	403.388	2.38541	4.92e-08	9.97e-07	ACS1A	NC_015445.2	64571925	64574573	-	1942	protein_coding	1-aminocyclopropane-1-carboxylate synthase
544038	3.00468	2.89657	2.76956	1.39e-17	4.64596	0.00364706	0.0407681	SP	NC_015443.2	45971724	45973990	+	865	protein_coding	self-pruning protein
544067	460.698	380.032	202.905	39.9393	3.52382	1.07e-12	5.05e-11	TPRP-F1	NC_015444.2	56543548	56545343	-	1469	protein_coding	36.4 kDa proline-rich protein
544069	220.334	352.201	1067.84	5558.57	-4.65616	5.99e-22	9.6e-20	PR-P2	NC_015438.2	88162222	88162982	-	651	protein_coding	pathogenesis-related protein P2
544075	199.302	278.305	269.295	84.8711	1.23039	0.00744437	0.0372431	LOC544075	NC_015438.2	85532081	85534182	+	917	protein_coding	MADS-box protein SOC1
544081	5736.69	6224.51	1699.95	277.579	4.36863	4.74e-20	6.03e-18	LOC544081	NC_015441.2	3865372	3865868	-	497	protein_coding	histone H4
544082	32.0487	200.571	293.606	1507.71	-5.55046	1.37e-25	3.13e-23	TPM-1	NC_015445.2	63884389	63885266	+	878	protein_coding	osmotin-like protein OSML13
544098	60.0912	150.667	187.009	1601.57	-4.73331	3.25e-21	4.77e-19	RNALE	NC_015442.2	2373130	2374737	-	877	protein_coding	ribonuclease T2
544099	2730.14	3737.97	3844.07	9948.91	-1.86552	1.11e-05	0.000132273	LeSUT1	NC_015448.2	7760768	7764884	+	1862	protein_coding	sucrose transport protein
544123	25.0381	279.265	397.399	6718.81	-8.06079	3.76e-43	7.68e-40	PR1b1	NW_004196001.1	1578	2384	-	807	protein_coding	PR protein
544125	587.891	513.428	207.58	29.9544	4.289	7.75e-17	6.31e-15	cel7	NC_015448.2	37862893	37865175	+	1555	protein_coding	endo-1%2C4-beta-D-glucanase
544134	18.0274	53.7389	217.866	482.268	-4.73198	2.96e-18	2.95e-16	TSI-1	NC_015446.2	70355651	70357008	-	738	protein_coding	TSI-1 protein
544145	1.39e-17	1.39e-17	1.38778e-17	1901.12	-13.8927	1.28e-43	2.86e-40	LOC544145	NC_015438.2	3831241	3832447	-	483	protein_coding	protein 108
544150	91.1382	136.272	34.5921	1.99684	5.42656	6.52e-12	2.73e-10	LOC544150	NC_015439.2	48052463	48054698	+	1684	protein_coding	dihydroflavonol 4-reductase%2C transcript variant X1
544177	15796.9	20712.9	23857.4	5477.69	1.52798	0.000273017	0.00227134	spdsyn	NC_015442.2	526799	530344	+	1267	protein_coding	spermidine synthase
544179	1.00165	0.956161	1.38778e-17	73.8878	-6.03784	2.42e-11	9.12e-10	psi14A	NC_015443.2	39470064	39471511	+	1198	protein_coding	psi14A protein
544185	1.39e-17	4.79496	1.38778e-17	27.9575	-7.81161	1.09e-06	1.64e-05	P4	NC_015446.2	687749	688453	+	705	protein_coding	pathogenesis-related protein P4
544187	1364.07	1645.86	1540.99	26633.6	-4.28714	6.79e-20	8.5e-18	LOC544187	NC_015446.2	66984101	66985322	+	764	protein_coding	indole-3-acetic acid-induced protein ARG2
544193	44.0669	60.4567	32.722	163.751	-1.89076	9.59e-05	0.000902816	rnalx	NC_015442.2	2366404	2369394	-	933	protein_coding	ribonuclease
544196	637.967	579.646	349.711	111.83	2.51084	3.36e-08	7.09e-07	dem	NC_015441.2	63589980	63593173	+	2105	protein_coding	dem protein
544199	2.00317		3.83527	1.39e-17	4.98804	0.139845	0.376733	MAN1	NW_004196574.1	462	1995	-	1194	protein_coding	(1-4)-beta-mannan endohydrolase
544205	428.65	76.7714	75.7352	14.9771	4.82738	3.24e-18	3.22e-16	er-sHSP	NC_015448.2	10856089	10856984	+	896	protein_coding	small heat shock protein
544236	174.264	215.926	155.216	865.686	-2.31174	1.94e-07	3.48e-06	SIP	NC_015444.2	67543412	67548133	+	2628	protein_coding	alkaline alpha-galactosidase seed imbibition protein
544254	65.0987	228.402	179.528	959.544	-3.87907	1.14e-15	8.17e-14	THT1-3	NC_015445.2	57869565	57870288	-	724	protein_coding	N-hydroxycinnamoyl-CoA:tyramine N-hydroxycinnamoyl transferase THT1-3
544260	6230.44	2165.04	3692.59	2240.6	1.4754	0.00044375	0.00347161	ERF3	NC_015447.2	3130003	3131459	+	1457	protein_coding	ethylene response factor 3
544266	76.1154	144.909	55.1636	16.9741	2.15662	0.00013211	0.00119911	Dea1	NC_015445.2	62575597	62576336	-	740	protein_coding	arachidonic acid-induced DEA1
544272	724.097	727.437	233.762	62.9044	3.52233	2.27e-13	1.21e-11	XTH1	NC_015438.2	89810130	89812813	-	1271	protein_coding	endo-xyloglucan transferase
544274	2256.42	2305.16	801.349	153.767	3.87413	1.94e-16	1.5e-14	P18	NC_015438.2	90109138	90110242	+	777	protein_coding	deoxyuridine triphosphatase
544285	496.753	861.793	789.193	2422.32	-2.2855	1.5e-07	2.76e-06	ACO4	NC_015444.2	59847478	59849188	+	1035	protein_coding	ethylene-forming enzyme
544300	70.1063	60.4567	41.1376	4879.6	-6.11854	2.81e-31	1.19e-28	LOC544300	NC_015439.2	29459773	29460479	+	707	protein_coding	glycine rich protein
544301	1.39e-17	1.39e-17	1.38778e-17	2777.79	-14.4398	1.14e-47	3.98e-44	LOC544301	NC_015438.2	81765310	81766671	+	635	protein_coding	5B protein
606302	1905.89	1267.75	1507.33	117.821	4.01436	3.7e-17	3.18e-15	ACS6	NC_015445.2	2580150	2583506	-	1601	protein_coding	1-aminocyclopropane-1-carboxylate synthase
606713	23.035	19.1903	21.5011	6.98927	1.70282	0.00961053	0.0407501	ERF1	NC_015443.2	41249613	41251081	-	1033	protein_coding	ethylene response factor H.1 (ERF1; SlERF-H1)
778282	5579.45	6070.96	1732.68	547.17	3.34977	1.35e-13	7.55e-12	H2B-1	NC_015443.2	46322912	46323486	-	575	protein_coding	histone H2B
778293	9.01378	8.63373	5.60483	56.9135	-2.64189	3.18e-05	0.000339168	9612	NC_015439.2	54392911	54394803	-	1401	protein_coding	probable pectate lyase P18
778295	3015.57	3542.19	1871.07	746.867	2.01333	2.75e-06	3.82e-05	CHS2	NC_015442.2	63633055	63634757	+	1422	protein_coding	chalcone synthase
778307	1743.64	1463.52	1257.66	4246.56	-1.28413	0.00215587	0.013404	LeDEF	NC_015441.2	65059948	65063481	+	1096	protein_coding	DEFICIENS
778321	157.238	131.473	269.295	655.006	-2.05769	3.43e-06	4.66e-05	LOC778321	NC_015446.2	70346079	70347504	-	798	protein_coding	Pathogenesis-related protein STH-2-like
778354	4560.91	4987.48	1294.13	263.6	4.11225	2.68e-18	2.72e-16	H2B-2	NC_015448.2	52200349	52200957	+	609	protein_coding	histone H2B.2-like
3950405	113.172	62.3761	93.5015	333.494	-1.5581	0.000484831	0.00375469	psbC	NC_007898.3	34591	36012	+	1422	protein_coding	PF00421:Photosystem II protein
3950408	221.335	248.555	213.19	3557.6	-4.00584	1.54e-17	1.41e-15	psbA	NC_007898.3	537	1598	-	1062	protein_coding	PF00124:Photosynthetic reaction centre protein
3950411	14.0214	8.63373	19.631	67.8969	-2.26558	0.000101663	0.000951623	psaC	NC_007898.3	118561	118806	-	246	protein_coding	-
3950430	58.0881	63.3358	43.0077	1699.42	-4.86766	4.44e-22	7.27e-20	LyesC2r008	NC_007898.3	137874	139373	-	1500	rRNA	16S ribosomal RNA
3950431	2.00317	0.956161	1.38778e-17	21.9665	-3.37591	0.000506526	0.0039018	LyesC2r002	NC_007898.3	105660	108469	+	2810	rRNA	23S ribosomal RNA
3950432	5.00772	4.79496	2.79956	60.9075	-3.57182	3.11e-07	5.29e-06	LyesC2r007	NC_007898.3	132869	135678	-	2810	rRNA	23S ribosomal RNA
3950467	12.0183	17.2709	8.41007	540.18	-5.47555	1.24e-21	1.92e-19	LyesC2r001	NC_007898.3	101965	103464	+	1500	rRNA	16S ribosomal RNA
3950483	36.0547	26.8678	39.2675	129.803	-1.84446	0.000211913	0.0018185	psbD	NC_007898.3	33582	34643	+	1062	protein_coding	PF00124:Photosynthetic reaction centre protein
3950485	7.01075	5.75466	3.73466	46.9287	-2.7212	5.82e-05	0.000578271	psbM	NC_007898.3	30338	30442	-	105	protein_coding	-
100037507	117.178	100.763	83.2157	13.9787	3.05608	6.68e-08	1.31e-06	FZY	NC_015443.2	41013464	41016079	+	1647	protein_coding	flavin monooxygenase-like protein
100037513	217.329	328.209	158.956	34.9468	2.63232	1.19e-07	2.22e-06	TCP3	NC_015449.2	4949900	4951921	-	1941	protein_coding	TCP transcription factor 3
100037728	27.0411	45.1018	41.1376	325.506	-3.58337	2.7e-12	1.19e-10	LOC100037728	NC_015446.2	14933554	14935391	-	1838	protein_coding	nodulation-signaling pathway 2 protein
100037736	220.334	357.959	170.177	1256.09	-2.51051	1.56e-08	3.51e-07	tbn1	NC_015439.2	43538796	43540842	-	1197	protein_coding	endonuclease precursor-like
100134872	169.257	100.763	73.865	816.761	-2.26986	3.2e-07	5.43e-06	PSR	NC_015439.2	44317198	44320830	-	1269	protein_coding	phosphosulfolactate synthase-related protein
100134883	17382.3	4288.83	8925.24	1844.2	3.23647	4.74e-13	2.42e-11	CZFP1	NC_015441.2	62849885	62850952	+	1068	protein_coding	C2H2-type zinc finger protein
100134911	12510	10636.2	12679.5	4443.26	1.49336	0.000371745	0.00297272	LOC100134911	NC_015449.2	2502555	2504617	+	759	protein_coding	jasmonate ZIM-domain protein 1
100134915	994.507	1037.42	445.088	135.794	2.87142	3.01e-10	9.33e-09	LOC100134915	NC_015443.2	1182181	1186850	-	1509	protein_coding	omega-3 fatty acid desaturase
100136886	311.472	314.773	278.645	758.849	-1.28437	0.00265421	0.0159058	SD1	NC_015439.2	40307975	40309992	+	2018	protein_coding	sterol 22-desaturase
100147715	2184.31	1875.22	846.233	224.659	3.28065	6.7e-13	3.31e-11	CAS1	NC_015441.2	57824379	57840346	+	2623	protein_coding	cycloartenol synthase%2C transcript variant X1
100147719	132.2	242.797	124.359	682.964	-2.36798	1.36e-07	2.52e-06	LOC100147719	NC_015442.2	6934239	6934973	+	735	protein_coding	protein kreg-1
100147727	6925.49	12746.5	26017.4	66778.7	-3.26938	2.81e-13	1.48e-11	ca3	NC_015439.2	37862305	37865934	-	1114	protein_coding	carbonic anhydrase
100191111	32.0487	100.763	201.035	1420.84	-5.46486	5.48e-25	1.17e-22	LOC100191111	NC_015438.2	94426997	94427828	+	832	protein_coding	PR1 protein
100191115	111.169	142.99	86.021	6.98927	3.96748	3.33e-10	1.02e-08	PTS	NC_015443.2	44702388	44704293	-	815	protein_coding	PETROSELINUM
100191127	1617.45	2178.48	1937.46	707.926	1.19191	0.00466215	0.0254237	LOC100191127	NC_015438.2	81355127	81361948	+	1734	protein_coding	beta-glucosidase 01
100191129	93.1412	142.99	25.2414	1.39e-17	9.54328	2.89e-14	1.75e-12	LOC100191129	NC_015449.2	63622288	63624328	+	1623	protein_coding	anthocyanin acyltransferase
100191138	114.173	115.159	132.774	755.853	-2.72554	2.3e-09	5.99e-08	LOC100191138	NC_015440.2	8777746	8782386	+	1662	protein_coding	APETALA2-like protein
100240705	13.0502	20.3034	13.657	46.9287	-1.84684	0.00912453	0.00452612	S	NC_015439.2	42335787	42338664	-	1919	protein_coding	compound inflorescence%2C transcript variant X2
100301923	1261.91	1445.28	1492.37	554.159	1.18706	0.00493988	0.0266773	LOC100301923	NC_015447.2	59643634	59647106	-	1875	protein_coding	PI-phospholipase C PLC1
100316875	46.0699	71.9729	33.657	265.597	-2.52412	1.59e-07	2.91e-06	MIOX	NC_015449.2	2025267	2028967	-	972	protein_coding	myo-inositol oxygenase
100529106	43.0654	64.2955	112.203	433.342	-3.32715	1.11e-11	4.45e-10	LOC100529106	NC_015443.2	6572150	6573877	+	1065	protein_coding	aquaporin
100736246	236.358	214.006	191.684	72.8893	1.69548	0.000253956	0.00211995	CLV2	NC_015441.2	54627569	54629809	+	2241	protein_coding	leucine rich repeat receptor like protein CLAVATA2
100736445	1503.28	956.802	1166.96	429.348	1.80759	2.57e-05	0.000281668	ARF9	NC_015445.2	65361028	65365872	+	2613	protein_coding	auxin response factor 9%2C transcript variant X1
100736448	1753.66	1901.13	1204.36	450.317	1.96106	5.34e-06	6.88e-05	ARF5	NC_015441.2	65225045	65230305	-	3070	protein_coding	auxin response factor 5
100736460	187.284	271.587	158.021	655.006	-1.8056	3.76e-05	0.000392258	TCP23	NC_015442.2	1996624	2000847	-	2023	protein_coding	TCP transcription factor 23%2C transcript variant X2
100736477	910.379	913.616	645.193	191.709	2.24681	3.96e-07	6.57e-06	LOC100736477	NC_015438.2	97592717	97595905	-	1485	protein_coding	LAX2 protein
100736502	6.00923	0.956161	2.79956	32.9499	-2.43082	0.000877744	0.00622926	RPB2-2	NC_015449.2	3579059	3588005	+	4707	protein_coding	RNA polymerase II second largest subunit%2C transcript variant X1
100736504	63.0957	94.0457	23.3712	1.99684	4.89692	2.44e-09	6.32e-08	LOC100736504	NC_015448.2	52337789	52341150	+	1767	protein_coding	putative flavonoid 3'5' hydroxylase
100736523	246.373	289.821	223.476	86.8681	1.5026	0.00101844	0.00709838	TCP21	NC_015440.2	1316453	1317604	+	1152	protein_coding	TCP transcription factor 21
100736526	2441.7	7031.6	3827.24	18712.6	-2.93799	2.89e-11	1.07e-09	LOC100736526	NC_015440.2	52078815	52083875	-	1603	protein_coding	flavonoid biosynthesis oxidoreductase protein
100736541	22.0335	27.8274	18.6959	0.998354	4.3018	0.000109596	0.0010158	LOC100736541	NC_015447.2	56523809	56528566	-	1473	protein_coding	LAX5 protein
100736544	22.0335	30.7065	29.9167	95.8544	-2.11487	7.67e-05	0.000737971	CYP734A7	NC_015440.2	68558759	68566982	+	1742	protein_coding	castasterone 26-hydroxylase
100750253	728.103	809.011	585.348	227.654	1.67675	0.000117111	0.0010749	FK	NC_015446.2	2385642	2393796	+	1550	protein_coding	delta14-sterol reductase
100874536	8.01227	10.5531	1.86445	72.8893	-3.16559	5.82e-07	9.33e-06	SlCKX7	NC_015447.2	61345672	61348159	+	1614	protein_coding	cytokinin oxidase/dehydrogenase-like 7
100874537	39.0593	45.1018	49.5532	103.842	-1.40779	0.00474614	0.0257957	SlCKX2	NC_015438.2	83011141	83013120	-	1602	protein_coding	cytokinin oxidase/dehydrogenase-like 2
100874539	801.214	1032.62	633.037	177.73	2.17171	9.61e-07	1.47e-05	LOG6	NC_015447.2	63805001	63808660	-	663	protein_coding	cytokinin riboside 5'-monophosphate phosphoribohydrolase LOG6
101055513	260.395	215.926	106.592	14.9771	4.10855	1.02e-13	5.83e-12	LOC101055513	NC_015445.2	65775665	65778186	+	1430	protein_coding	Hop-interacting protein THI143%2C transcript variant X1
101055542	28.0426	40.3034	21.5011	7.98775	2.25659	0.000660415	0.00637787	IAA2	NC_015443.2	49326729	49327556	+	680	protein_coding	IAA2%2C transcript variant X1
101055544	20.0305	14.3919	10.2802	2.99533	2.69133	0.00338513	0.0194818	IAA5	NC_015449.2	65671995	65674340	+	702	protein_coding	auxin-regulated IAA5
101055546	455.69	316.692	297.347	68.8953	2.72335	6.23e-09	1.5e-07	LOC101055546	NC_015446.2	70314481	70317804	-	1259	protein_coding	IAA13%2C transcript variant X1
101055558	48.073	56.618	57.0338	1291.04	-4.74356	6.78e-21	9.45e-19	SlArf/Xyl1	NC_015448.2	32035625	32044273	-	2966	protein_coding	SlArf/Xyl1 protein
101055569	53.0805	46.0615	58.9039	2470.25	-5.53701	1.28e-26	3.34e-24	LOC101055569	NC_015438.2	60284100	60294883	+	3212	protein_coding	calmodulin-binding transcription factor SR4%2C transcript variant X1
101055576	697.056	646.824	335.685	130.801	2.41278	8.65e-08	1.65e-06	DNApolalpha	NC_015439.2	54201482	54214263	-	4944	protein_coding	DNA polymerase alpha catalytic subunit
101055592	38.0578	55.6583	55.1636	296.55	-2.95789	1.84e-09	4.93e-08	LOC101055592	NC_015443.2	36013118	36013897	+	780	protein_coding	auxin-responsive protein SAUR32
101243635	143.217	152.586	98.1769	464.295	-1.69597	0.000126088	0.00114785	LOC101243635	NC_015438.2	77760336	77766567	+	1837	protein_coding	uncharacterized LOC101243635
101243636	646.98	640.106	258.074	91.8605	2.81452	1.14e-09	3.21e-08	LOC101243636	NC_015438.2	78548937	78554977	+	2479	protein_coding	DNA replication licensing factor MCM7-like protein
101243672	90.1367	101.723	51.4234	8.98624	3.30837	7.06e-08	1.38e-06	LOC101243672	NC_015440.2	349715	357172	-	3744	protein_coding	putative SWI/SNF-related matrix-associated actin-dependent regulator of chromatin subfamily A member 3-like 3
101243738	1.39e-17	1.39e-17	0.929369	12.9802	-6.71208	0.00085757	0.00612151	LOC101243738	NC_015446.2	61497367	61498275	-	646	protein_coding	uncharacterized LOC101243738
101243803	6.00923	6.71435	4.66975	27.9575	-2.19475	0.00348955	0.0199983	LOC101243803	NC_015444.2	66359691	66363591	+	1405	protein_coding	U4/U6 small nuclear ribonucleoprotein Prp31-like
101243814	376.571	375.233	385.243	954.552	-1.34161	0.00167282	0.0108031	LOC101243814	NC_015446.2	4793407	4796952	+	1160	protein_coding	uncharacterized LOC101243814%2C transcript variant X2
101243876	168.255	132.433	177.658	546.171	-1.69796	0.000110371	0.00102144	LOC101243876	NC_015440.2	63486009	63489869	-	2062	protein_coding	protein NUCLEAR FUSION DEFECTIVE 4-like
101243910	214.325	176.579	85.0859	19.9696	3.41575	1.35e-10	4.49e-09	LOC101243910	NC_015445.2	1162920	1165644	+	1974	protein_coding	rop guanine nucleotide exchange factor 5-like
101243924	3.00468	1.91586	1.86445	31.9514	-3.35749	5.89e-05	0.000583279	LOC101243924	NC_015438.2	42524143	42524466	+	324	protein_coding	uncharacterized LOC101243924
101243925	606.92	632.429	418.906	121.815	2.31563	2.84e-07	4.85e-06	LOC101243925	NC_015446.2	5596058	5599500	+	2526	protein_coding	uncharacterized protein
101243932	113.172	126.675	108.463	276.58	-1.28825	0.00389531	0.0219746	LOC101243932	NC_015446.2	69415570	69416302	-	733	protein_coding	uncharacterized protein At4g14450%2C chloroplastic-like
101244002	369.56	304.217	323.529	50.9226	2.85638	2.63e-09	6.75e-08	LOC101244002	NC_015443.2	24597517	24603412	-	1918	protein_coding	protein HOTHEAD
101244006	182.276	119.957	153.346	405.385	-1.15262	0.00815783	0.040101	LOC101244006	NC_015443.2	39553445	39556651	-	2050	protein_coding	zinc finger family protein%2C transcript variant 2
101244008	6.00923	4.79496	5.60483	77.8817	-3.66868	2.93e-08	6.28e-07	LOC101244008	NC_015443.2	42237812	42239358	-	1305	protein_coding	phosphatidylcholine:diacylglycerol cholinephosphotransferase 1-like
101244009	2.00317	3.83527	1.38778e-17	28.9559	-3.77249	4.06e-05	0.00042015	LOC101244009	NC_015443.2	48956719	48960611	+	2684	protein_coding	B3 domain-containing transcription factor ABI3
101244010	1.39e-17	15.3515	11.2153	141.785	-10.1488	9.55e-18	9.04e-16	LOC101244010	NC_015444.2	4263202	4264471	+	518	lncRNA	uncharacterized LOC101244010
101244019	657.997	551.815	466.594	181.724	1.85561	2.46e-05	0.000270217	LOC101244019	NC_015445.2	2121906	2123663	+	875	lncRNA	uncharacterized LOC101244019
101244074	7.01075	7.67404	7.475	48.9256	-2.78116	3.65e-05	0.000381722	LOC101244074	NC_015441.2	65702629	65706800	-	2540	protein_coding	CO(2)-response secreted protease
101244081	337.511	372.354	382.438	53.9181	2.64329	2.99e-08	6.36e-07	LOC101244081	NC_015442.2	62419810	62425309	-	1635	pseudogene	PF02812:Glu/Leu/Phe/Val dehydrogenase, dimerisation domain|PF00208:Glutamate/Leucine/Phenylalanine/Valine dehydrogenase
101244085	41.0623	52.7793	16.8257	145.779	-1.82475	0.000192941	0.00167325	LOC101244085	NC_015443.2	35553147	35554989	+	1843	protein_coding	ethylene-responsive transcription factor CRF4-like
101244092	260.395	285.023	219.736	64.9014	2.00229	1.87e-05	0.00021188	LOC101244092	NC_015444.2	9831881	9833011	-	1131	protein_coding	elongation of fatty acids protein 3-like
101244146	3.00468	2.87557	1.86445	24408	-12.9291	1.26e-67	3.09e-63	LOC101244146	NC_015448.2	8739750	8740764	-	656	lncRNA	uncharacterized LOC101244146
101244174	322.489	327.249	123.424	43.9332	2.87232	3.54e-09	8.91e-08	LOC101244174	NC_015440.2	61684953	61687946	-	781	protein_coding	uncharacterized LOC101244174
101244175	4.0062	18.2306	10.2802	55.915	-3.76187	2.88e-07	4.92e-06	LOC101244175	NC_015440.2	64694669	64696883	-	1126	protein_coding	uncharacterized LOC101244175
101244185	447.678	399.225	546.075	1364.93	-1.60802	0.000169643	0.00149284	LOC101244185	NC_015442.2	6959228	6965426	-	1851	protein_coding	uncharacterized LOC101244185%2C transcript variant X3
101244192	78.1185	71.9729	51.4234	15.9756	2.28084	5.91e-05	0.000585158	LOC101244192	NC_015443.2	33798429	33801202	-	1732	protein_coding	protein trichome birefringence-like 33
101244211	47.0714	69.0939	240.307	566.141	-3.58473	2.37e-13	1.26e-11	LOC101244211	NC_015445.2	27508704	27515623	-	944	protein_coding	uncharacterized LOC101244211
101244220	1426.16	868.511	1757.93	308.532	2.20819	4.47e-07	7.36e-06	PAL5	NC_015446.2	1429139	1431659	+	2419	protein_coding	phenylalanine ammonia-lyase 5
101244223	181.275	142.99	136.515	39.9393	2.17878	9.02e-06	0.000110076	LOC101244223	NC_015446.2	5571263	5579724	+	3635	protein_coding	mitogen-activated protein kinase-binding protein 1%2C transcript variant X1
101244232	1.39e-17	3.83527	1.86445	28.9559	-7.86201	7.4e-07	1.16e-05	LOC101244232	NC_015447.2	1184213	1189046	+	2861	protein_coding	G-type lectin S-receptor-like serine/threonine-protein kinase At4g27290
101244233	383.581	215.926	344.1	15.9756	4.5748	7.93e-17	6.42e-15	LOC101244233	NC_015438.2	95673667	95675235	+	1245	protein_coding	peroxidase 10
101244240	480.728	452.008	405.815	139.788	1.78107	6.02e-05	0.000594614	LOC101244240	NC_015439.2	25158217	25182126	-	3830	protein_coding	subtilisin-like protease SBT2.2%2C transcript variant X1
101244268	48.073	34.5452	39.2675	1980	-5.36048	3.52e-25	7.65e-23	LOC101244268	NC_015449.2	65355881	65363899	-	2456	protein_coding	ubiquitin carboxyl-terminal hydrolase 18
101244269	360.546	312.854	349.711	940.573	-1.38305	0.0012193	0.00828421	LOC101244269	NC_015440.2	67061304	67065659	-	2367	protein_coding	calcium-binding mitochondrial carrier protein SCaMC-1-like%2C transcript variant X1
101244308	77.117	60.4567	70.1248	390.408	-2.33799	4.2e-07	6.95e-06	LOC101244308	NC_015445.2	64709479	64716093	-	3619	protein_coding	nuclear valosin-containing protein-like
101244319	37.0563	27.8274	23.3712	376.429	-3.34021	1.68e-11	6.53e-10	LOC101244319	NC_015438.2	86400167	86401130	+	761	protein_coding	MADS-box transcription factor 47-like%2C transcript variant X1
101244335	8.01227	13.4322	11.2153	48.9256	-2.59168	8.25e-05	0.000787134	LOC101244335	NC_015439.2	48691189	48692286	-	1010	protein_coding	LOB domain-containing protein 40
101244340	55.0836	72.9326	77.6053	192.707	-1.80439	0.000137407	0.00124219	LOC101244340	NC_015439.2	50259504	50260770	-	1267	protein_coding	uncharacterized protein At5g19025
101244365	1237.88	1524.94	783.583	175.733	2.81553	4.48e-10	1.34e-08	LOC101244365	NC_015441.2	48057678	48061738	-	1436	protein_coding	GDSL-motif esterase/acyltransferase/lipase
101244373	23.035	23.029	25.2414	95.8544	-2.0511	0.000114657	0.00105633	LOC101244373	NC_015442.2	65718921	65721673	-	1258	protein_coding	transcription factor TGA2.3-like
101244392	8.01227	3.83527	8.41007	71.8908	-3.14572	7.04e-07	1.11e-05	LOC101244392	NC_015444.2	58206451	58208201	+	1323	protein_coding	2-alkenal reductase (NADP(+)-dependent)-like
101244400	2.00317	4.79496	10.2802	60.9075	-4.84199	3.95e-09	9.85e-08	LOC101244400	NC_015445.2	54248113	54249733	-	809	protein_coding	transcription factor MYB36-like
101244431	85.1291	110.36	62.6442	2.99533	4.77194	1.26e-10	4.23e-09	LOC101244431	NC_015439.2	22388380	22395574	+	4513	protein_coding	uncharacterized LOC101244431%2C transcript variant X1
101244465	88.1336	93.086	57.9689	9.98472	3.12597	2.33e-07	4.08e-06	LOC101244465	NC_015449.2	40252099	40253065	-	967	protein_coding	Werner Syndrome-like exonuclease
101244506	7.01075	14.3919	10.2802	41.9362	-2.55939	0.00019293	0.00167325	LOC101244506	NC_015444.2	66743645	66747975	+	2399	protein_coding	probable tetraacyldisaccharide 4'-kinase%2C mitochondrial%2C transcript variant X2
101244508	11.0168	12.4725	16.8257	967.532	-6.44046	6.13e-28	1.79e-25	LOC101244508	NC_015445.2	253530	256229	+	1742	protein_coding	putative F-box/LRR-repeat protein At5g02930
101244547	237.36	258.152	260.879	677.971	-1.51366	0.000463592	0.00360958	LOC101244547	NC_015439.2	39342528	39347182	-	2671	protein_coding	uncharacterized LOC101244547
101244562	69.1048	237.998	92.5664	715.914	-3.37057	1.35e-12	6.32e-11	LOC101244562	NC_015440.2	61011425	61012465	-	1041	protein_coding	kunitz-type trypsin inhibitor alpha chain-like
101244600	6.00923	1.91586	3.73466	69.8938	-3.51282	1.42e-07	2.62e-06	LOC101244600	NC_015444.2	61425259	61426476	+	1218	protein_coding	fasciclin-like arabinogalactan protein 21
101244606	79.12	116.118	66.3845	10.9832	2.83467	2.3e-06	3.25e-05	LOC101244606	NC_015445.2	60821909	60828986	+	1878	protein_coding	glycine-rich cell wall structural protein 1.8-like
101244614	49.0745	117.078	58.9039	378.426	-2.94378	9.94e-10	2.8e-08	LOC101244614	NC_015446.2	70308170	70313092	+	1831	protein_coding	3-isopropylmalate dehydratase large subunit%2C chloroplastic
101244618	73.1109	48.9405	66.3845	14.9771	2.27778	7.67e-05	0.000737971	LOC101244618	NC_015438.2	89508962	89513113	+	3111	protein_coding	probable linoleate 9S-lipoxygenase 5
101244632	460.698	482.718	303.892	56.9135	3.0142	2.7e-10	8.48e-09	LOC101244632	NC_015439.2	53258507	53262423	-	2664	protein_coding	AP2-like ethylene-responsive transcription factor ANT%2C transcript variant X3
101244640	1235.87	1054.69	1012.68	392.405	1.6548	0.000112194	0.00103597	LOC101244640	NC_015440.2	1613174	1619488	+	3522	protein_coding	LRR receptor-like serine/threonine-protein kinase ERL1
101244671	19.029	17.2709	14.9556	1816.24	-6.56728	3.39e-31	1.39e-28	LOC101244671	NC_015443.2	35606956	35612105	-	1438	protein_coding	protein BOBBER 1%2C transcript variant X2
101244694	303.46	327.249	441.347	1128.29	-1.89412	1.22e-05	0.000145243	LOC101244694	NC_015445.2	65534445	65537655	+	1691	protein_coding	NAD(P)-binding Rossmann-fold superfamily protein
101244695	442.671	452.968	173.918	55.915	2.98211	4.26e-10	1.28e-08	LOC101244695	NC_015445.2	63683944	63687330	-	3387	protein_coding	scarecrow-like protein 28
101244702	90.1367	106.522	83.2157	15.9756	2.48698	9.84e-06	0.000119125	LOC101244702	NC_015446.2	3606358	3611477	+	1624	protein_coding	lysosomal Pro-X carboxypeptidase-like
101244725	388.589	667.937	366.542	49.9241	2.95729	8.03e-10	2.32e-08	LOC101244725	NC_015447.2	60900205	60902153	-	1949	protein_coding	zeatin O-glucosyltransferase-like
101244731	1.39e-17	1.39e-17	1.38778e-17	11.9817	-6.59775	0.00143701	0.00949863	LOC101244731	NC_015448.2	3573920	3575162	+	576	protein_coding	glycine-rich cell wall structural protein-like
101244758	40.0608	41.263	28.9817	289.561	-2.84973	5.69e-09	1.38e-07	LOC101244758	NC_015440.2	65887443	65889372	+	1930	protein_coding	F-box protein At5g49610-like
101244769	264.401	305.176	337.555	908.621	-1.78047	3.94e-05	0.000409417	LOC101244769	NC_015441.2	59605461	59610064	-	1944	protein_coding	membrane-anchored ubiquitin-fold protein 3%2C transcript variant X2
101244806	1.00165	1.39e-17	1.38778e-17	17.9726	-4.00587	0.000575412	0.00433042	LOC101244806	NC_015438.2	79070877	79072893	-	1077	protein_coding	probable aquaporin NIP7-1
101244829	4.0062	0.956161	1.38778e-17	965.535	-7.86886	3.56e-32	1.62e-29	LOC101244829	NC_015448.2	4628607	4631345	+	2411	protein_coding	PHD finger protein MALE MEIOCYTE DEATH 1
101244831	2719.12	3416.47	1371.74	447.321	2.60342	3.32e-09	8.39e-08	LOC101244831	NC_015439.2	39357642	39360826	-	2057	protein_coding	delta(24)-sterol reductase-like%2C transcript variant X1
101244866	278.422	312.854	264.619	76.8832	1.85483	5.81e-05	0.000578271	LOC101244866	NC_015441.2	64819066	64821846	-	1588	protein_coding	omega-hydroxypalmitate O-feruloyl transferase
101244893	1248.89	999.028	881.765	252.617	2.30506	1.67e-07	3.03e-06	LOC101244893	NC_015445.2	64695817	64697662	-	1749	protein_coding	probable membrane-associated kinase regulator 2
101244921	47.0714	29.7468	34.5921	221.664	-2.23244	3.33e-06	4.56e-05	LOC101244921	NC_015439.2	50482014	50482907	-	786	protein_coding	lamin-like protein
101244953	116.176	79.6504	65.4494	17.9726	2.68398	9.05e-07	1.39e-05	LOC101244953	NC_015442.2	4268350	4273649	+	2650	protein_coding	phosphate transporter PHO1 homolog 1
101244955	1.39e-17	1.39e-17	1.38778e-17	52.9196	-8.72914	2.96e-10	9.18e-09	LOC101244955	NC_015442.2	191043	193140	-	890	protein_coding	YABBY family protein
101244961	1.00165	6.71435	4.66975	114.826	-6.673	1.06e-14	6.86e-13	LOC101244961	NC_015443.2	46238588	46240219	-	1632	protein_coding	agmatine coumaroyltransferase-2-like
101244967	24.0365	20.15	14.9556	232.647	-3.26814	2.87e-10	8.96e-09	LOC101244967	NC_015444.2	172426	175050	-	2625	protein_coding	pentatricopeptide repeat-containing protein At1g09410-like
101244969	1805.74	1766.78	835.012	314.523	2.52088	1.13e-08	2.62e-07	LOC101244969	NC_015444.2	63298297	63302254	+	1613	protein_coding	serine/threonine-protein kinase CDL1
101244981	3499.3	3203.42	3009.98	415.37	3.07422	7.15e-12	2.98e-10	LOC101244981	NC_015445.2	58582294	58582960	+	667	protein_coding	14 kDa proline-rich protein DC2.15-like
101244996	136.206	174.659	122.489	28.9559	2.22897	1.32e-05	0.000154691	LOC101244996	NC_015446.2	70980564	70982689	+	1337	protein_coding	transcription factor FAMA%2C transcript variant X1
101245017	850.288	767.744	457.244	188.714	2.17101	9.24e-07	1.42e-05	LOC101245017	NC_015448.2	5656095	5659426	-	1671	protein_coding	lysM domain-containing GPI-anchored protein 1
101245019	393.596	246.636	289.866	82.8741	2.246	1.02e-06	1.55e-05	LOC101245019	NC_015439.2	44055327	44055984	-	658	protein_coding	calcium-binding protein KIC-like
101245022	126.191	109.401	104.722	11.9817	3.38315	4.62e-09	1.13e-07	LOC101245022	NC_015439.2	40316498	40319592	-	1752	protein_coding	F-box/kelch-repeat protein At3g23880-like
101245028	306.464	261.031	153.346	41.9362	2.86574	4.44e-09	1.09e-07	LOC101245028	NC_015448.2	55475491	55481494	-	2685	protein_coding	65-kDa microtubule-associated protein 3-like%2C transcript variant X1
101245037	66.1003	316.692	165.502	777.82	-3.55422	1.18e-13	6.67e-12	LOC101245037	NC_015440.2	52492669	52493893	+	1124	protein_coding	homeobox-leucine zipper protein ATHB-7-like
101245039	30.0456	130.514	13.0854	409.379	-3.76267	1.43e-13	7.93e-12	LOC101245039	NC_015449.2	40123921	40129972	-	1937	protein_coding	4-coumarate--CoA ligase-like
101245049	1111.68	920.334	756.466	200.695	2.46893	2.89e-08	6.23e-07	LOC101245049	NC_015441.2	5924507	5926992	+	1307	protein_coding	uncharacterized LOC101245049
101245052	70.1063	86.3682	88.8262	792.797	-3.497	2.24e-13	1.2e-11	LOC101245052	NC_015441.2	55064581	55067238	+	2176	protein_coding	F-box protein At5g03100-like
101245054	2.00317	1.39e-17	1.38778e-17	54.9166	-4.69293	1.77e-08	3.92e-07	LOC101245054	NC_015441.2	58510108	58511652	+	1452	protein_coding	UPF0496 protein At1g20180-like
101245080	1.39e-17	1.39e-17	1.38778e-17	258.608	-11.0153	3.26e-23	5.97e-21	LOC101245080	NC_015445.2	279292	281110	+	1536	protein_coding	F-box protein At5g03100-like
101245118	680.03	755.268	793.869	2509.19	-1.88336	1.09e-05	0.000130035	LOC101245118	NC_015439.2	46812151	46815984	+	1286	protein_coding	probable prolyl 4-hydroxylase 10
101245126	348.528	489.436	345.035	1198.18	-1.78113	3.67e-05	0.00038398	LOC101245126	NC_015439.2	46419853	46426879	+	6598	lncRNA	uncharacterized LOC101245126%2C transcript variant X6
101245136	494.75	375.233	303.892	1213.16	-1.29378	0.0022943	0.0141582	LOC101245136	NC_015449.2	5630769	5631616	-	848	protein_coding	putative glycine-rich cell wall structural protein 1
101245148	100.152	83.4892	57.9689	254.614	-1.34503	0.00280528	0.016701	LOC101245148	NC_015440.2	67551849	67556215	-	1581	protein_coding	uncharacterized LOC101245148
101245189	413.627	338.765	151.476	41.9362	3.2982	1.82e-11	6.99e-10	LOC101245189	NC_015445.2	54502260	54505237	+	1371	protein_coding	serine/threonine-protein kinase Aurora-2
101245208	18.0274	22.0693	40.2025	127.806	-2.81714	2.1e-07	3.73e-06	LOC101245208	NC_015447.2	337721	339401	-	1080	protein_coding	transcription factor MYB3-like
101245265	351.533	357.959	145.865	39.9393	3.13378	1.81e-10	5.92e-09	LOC101245265	NC_015443.2	44901959	44905513	-	2427	protein_coding	uncharacterized LOC101245265
101245271	21.032	9.59342	8.41007	908.621	-5.42468	1.88e-23	3.49e-21	LOC101245271	NC_015444.2	65968766	65972216	+	2871	protein_coding	lysine-specific histone demethylase 1 homolog 2-like
101245287	4.0062	17.2709	2.79956	58.9105	-3.837	1.42e-07	2.62e-06	LOC101245287	NC_015438.2	76117238	76117770	-	533	protein_coding	monothiol glutaredoxin-S10
101245309	63.0957	28.7871	26.1765	1.99684	4.89692	2.44e-09	6.32e-08	ORFX	NC_015439.2	52252502	52253321	+	642	protein_coding	protein fruit weight 2.2
101245314	120.182	102.683	75.7352	23.9635	2.3203	1.01e-05	0.000122417	LOC101245314	NC_015448.2	5663992	5666787	+	1431	protein_coding	GDP-mannose transporter GONST5
101245323	1.39e-17	1.39e-17	1.38778e-17	12.9802	-6.71208	0.00085757	0.00612151	LOC101245323	NC_015439.2	53237619	53238845	+	1026	protein_coding	F-box protein SKIP23-like
101245324	65.0987	59.497	96.3067	290.559	-2.15599	3.74e-06	4.99e-05	LOC101245324	NC_015448.2	52596054	52602814	-	1627	protein_coding	GABA transporter 1
101245338	166.252	186.175	126.229	477.276	-1.52075	0.000523294	0.00398959	LOC101245338	NC_015440.2	68816363	68822001	+	2927	protein_coding	protein CDI-like%2C transcript variant X1
101245349	100.152	95.9651	49.5532	14.9771	2.73115	1.31e-06	1.93e-05	LOC101245349	NC_015441.2	4614408	4617013	-	1226	protein_coding	transcription factor bHLH30-like
101245371	158.24	152.586	64.5143	20.9681	2.9084	4.19e-08	8.6e-07	LOC101245371	NC_015443.2	38876414	38880115	-	2074	protein_coding	uncharacterized LOC101245371%2C transcript variant X2
101245395	84.1276	76.7714	83.2157	238.638	-1.50279	0.000981113	0.0068636	LOC101245395	NC_015438.2	77530741	77537290	-	3701	protein_coding	SNF2 domain-containing protein CLASSY 4-like%2C transcript variant X2
101245398	252.382	239.918	92.5664	5.99078	5.36761	1.56e-17	1.43e-15	LOC101245398	NC_015438.2	82067384	82071910	+	1375	protein_coding	uncharacterized LOC101245398
101245410	1.39e-17	8.63373	1.86445	86.8681	-9.44283	9.45e-14	5.4e-12	LOC101245410	NC_015447.2	59336094	59337627	+	1412	protein_coding	dehydration-responsive element-binding protein 2A-like
101245417	304.461	234.16	426.386	1142.27	-1.90714	1.07e-05	0.000128311	LOC101245417	NC_015448.2	2645709	2649949	+	2043	protein_coding	vacuolar amino acid transporter 1
101245425	1.39e-17	1.39e-17	1.38778e-17	12.9802	-6.71208	0.00085757	0.00612151	LOC101245425	NC_015439.2	37352276	37353948	+	1549	protein_coding	uncharacterized protein At5g39570-like
101245452	333.505	315.733	248.723	77.8817	2.09658	5.54e-06	7.07e-05	LOC101245452	NC_015441.2	47593157	47598052	-	1370	protein_coding	GDSL esterase/lipase At5g33370
101245454	487.739	993.27	1195.01	2707.89	-2.47269	1.64e-08	3.66e-07	LOC101245454	NC_015441.2	62016869	62021423	+	1816	protein_coding	amino acid permease 6
101245462	681.032	777.341	836.882	1891.13	-1.47329	0.000505298	0.00389842	LOC101245462	NC_015443.2	1338685	1348798	-	3808	protein_coding	ubiquitin-activating enzyme E1 1%2C transcript variant X2
101245464	283.43	327.249	370.282	814.764	-1.52298	0.000398744	0.00315573	LOC101245464	NC_015443.2	4875155	4877387	+	2233	protein_coding	protein transport protein Sec61 subunit beta-like
101245495	5182.85	4689.01	1781.3	280.574	4.20668	5.88e-19	6.65e-17	LOC101245495	NC_015446.2	69026499	69027579	-	949	protein_coding	histone H1-like
101245523	14.0214	34.5452	30.8518	86.8681	-2.62048	4.76e-06	6.21e-05	LOC101245523	NC_015440.2	1637671	1638939	-	1191	protein_coding	uncharacterized LOC101245523
101245555	193.293	194.813	160.827	524.205	-1.43875	0.000947199	0.006651	LOC101245555	NC_015443.2	42807392	42814010	+	2967	protein_coding	mitogen-activated protein kinase 9%2C transcript variant X1
101245557	13.0199	6.71435	9.34515	72.8893	-2.4737	2.44e-05	0.000268446	LOC101245557	NC_015443.2	44878103	44879315	+	1213	protein_coding	FAS1 domain-containing protein SELMODRAFT_448915-like
101245594	228.346	248.555	176.723	605.082	-1.40542	0.0011496	0.00788268	LOC101245594	NC_015447.2	7314516	7316396	-	1881	protein_coding	UDP-glucuronate 4-epimerase 3-like
101245602	929.408	769.664	705.972	72.8893	3.67025	1.84e-14	1.15e-12	LOC101245602	NC_015439.2	52237550	52238411	-	783	protein_coding	uncharacterized LOC101245602
101245617	22.0335	15.3515	7.475	106.838	-2.27119	1.96e-05	0.000220872	LOC101245617	NC_015439.2	53190906	53192572	+	1375	protein_coding	transcription factor RAX3
101245632	74.1124	123.796	128.099	303.539	-2.03226	1.04e-05	0.000125436	LOC101245632	NC_015440.2	66256945	66257610	-	666	protein_coding	protein transport protein Sec61 subunit beta-like
101245634	170.258	181.377	177.658	804.779	-2.24004	4.45e-07	7.33e-06	LOC101245634	NC_015440.2	64368881	64371247	-	1912	protein_coding	probable inactive poly [ADP-ribose] polymerase SRO5%2C transcript variant X1
101245697	5.00772	11.5128	15.8907	54.9166	-3.42277	1.23e-06	1.84e-05	LOC101245697	NC_015446.2	69440010	69442863	+	1354	protein_coding	1-aminocyclopropane-1-carboxylate oxidase homolog
101245704	100.152	137.231	204.775	704.93	-2.81375	9.42e-10	2.66e-08	LOC101245704	NC_015438.2	86910818	86918339	+	3554	protein_coding	uncharacterized LOC101245704%2C transcript variant X1
101245709	88.1336	78.6907	86.021	24.962	1.81479	0.00063782	0.00475054	LOC101245709	NC_015447.2	61243894	61246150	-	1790	protein_coding	BLADE-ON-PETIOLE protein BOP2
101245712	41.0623	48.9405	28.0466	4.9923	3.00871	4.11e-05	0.000423871	LOC101245712	NC_015447.2	63354364	63357388	+	1578	protein_coding	trihelix transcription factor PTL-like
101245724	459.697	703.445	396.464	82.8741	2.4699	8.58e-08	1.64e-06	LOC101245724	NC_015448.2	53460628	53461395	-	768	protein_coding	NDR1/HIN1-like protein 12
101245743	5890.92	875.229	2510.66	118.82	5.63016	2.3e-28	7.05e-26	LOC101245743	NC_015440.2	70419569	70422663	-	2211	protein_coding	pectinesterase 3
101245746	7.01075	2.87557	3.73466	56.9135	-2.99883	6.02e-06	7.65e-05	LOC101245746	NW_004194385.1	39805	40338	-	534	pseudogene	-
101245791	115.175	68.1342	51.4234	2.99533	5.20749	6.74e-13	3.32e-11	TAS3-1	NC_015438.2	65142210	65143296	-	940	lncRNA	trans-acting siRNA 3-1
101245793	2669.04	3213.98	715.323	85.8696	4.956	3.16e-23	5.83e-21	LOC101245793	NC_015438.2	79838800	79839527	+	728	protein_coding	histone H3.2
101245795	21.032	22.0693	20.566	79.8787	-1.91894	0.00042006	0.00329784	LOC101245795	NC_015446.2	69032791	69039313	-	3516	protein_coding	uncharacterized LOC101245795
101245820	123.187	144.909	134.645	425.355	-1.78678	6.23e-05	0.000612397	LOC101245820	NC_015440.2	1644454	1646354	-	1901	protein_coding	uncharacterized LOC101245820
101245829	167.254	163.143	145.865	32.9499	2.3393	3.12e-06	4.3e-05	LOC101245829	NC_015449.2	65616161	65620365	+	1478	protein_coding	thioesterase superfamily protein
101245904	741.123	830.124	519.893	1892.13	-1.35208	0.00135739	0.00910891	LOC101245904	NC_015439.2	47816549	47817970	+	632	protein_coding	thioredoxin H-type 2
101245905	289.439	274.466	269.164	106.838	1.43677	0.00143227	0.00949863	JOINTLESS	NC_015448.2	3640751	3645992	+	1126	protein_coding	MADS-box protein JOINTLESS%2C transcript variant X1
101245930	110.167	289.821	204.775	632.041	-2.51898	2.98e-08	6.36e-07	LOC101245930	NC_015440.2	59537131	59538122	+	992	protein_coding	putative gamma-glutamylcyclotransferase At3g02910
101245963	1.00165	1.39e-17	2.79956	28.9559	-4.69014	7.53e-06	9.39e-05	LOC101245963	NC_015444.2	2838423	2842851	-	693	protein_coding	umecyanin-like
101245971	31.0472	39.3437	14.9556	0.998354	4.7942	3.68e-06	4.92e-05	LOC101245971	NC_015445.2	2183354	2185894	+	2541	protein_coding	subtilisin-like protease SBT1.7
101245993	23.035	43.1824	36.4622	146.777	-2.66516	3.55e-07	5.94e-06	LOC101245993	NC_015446.2	72303470	72308497	-	2163	protein_coding	extensin-2
101246004	73.1109	66.2148	84.1508	240.635	-1.71697	0.000196127	0.00169191	LOC101246004	NC_015439.2	51306491	51308501	-	1637	protein_coding	CONSTANS 2
101246006	33.0502	41.263	25.2414	112.829	-1.76756	0.000469394	0.00364664	LOC101246006	NC_015448.2	643148	647377	+	2514	protein_coding	protein trichome berefringence-like 7%2C transcript variant X1
101246069	112.17	110.36	204.775	495.248	-2.14122	2.02e-06	2.88e-05	LOC101246069	NC_015444.2	64268808	64274020	-	4504	protein_coding	leucine-rich repeat receptor-like serine/threonine-protein kinase At1g17230%2C transcript variant X2
101246083	314.477	295.579	180.463	79.8787	1.97538	1.77e-05	0.000202342	LOG3	NC_015446.2	1356814	1361129	-	1136	protein_coding	cytokinin riboside 5'-monophosphate phosphoribohydrolase LOG3
101246085	35.0532	43.1824	36.4622	274.583	-2.96515	2.28e-09	5.93e-08	LOC101246085	NC_015446.2	53879345	53882428	+	1866	protein_coding	cytochrome P450 82C4-like
101246125	298.452	301.338	167.372	48.9256	2.60576	5.93e-08	1.17e-06	LOC101246125	NC_015441.2	2469610	2471279	-	1670	protein_coding	protein ASPARTIC PROTEASE IN GUARD CELL 2-like
101246157	2002.03	1442.4	1501.72	422.359	2.24459	2.48e-07	4.31e-06	LOC101246157	NC_015444.2	65075809	65080996	+	2216	protein_coding	IRK-interacting protein
101246186	233.354	239.918	181.398	634.038	-1.44156	0.000850774	0.00612151	LOC101246186	NC_015438.2	92288927	92294623	+	1692	protein_coding	probable magnesium transporter NIPA4
101246188	38.0578	30.7065	46.748	175.733	-2.20342	7.42e-06	9.26e-05	LOC101246188	NC_015438.2	93217449	93218662	-	1030	protein_coding	NAC domain-containing protein 104
101246203	155.235	175.619	136.515	394.401	-1.34451	0.00221533	0.0137186	LOC101246203	NC_015448.2	8955142	8964501	-	2381	protein_coding	ABC transporter G family member 25
101246207	2533.84	2100.75	1718.65	479.273	2.4021	3.78e-08	7.91e-07	LOC101246207	NC_015439.2	40287199	40289871	+	1484	protein_coding	carbohydrate binding domain-containing protein
101246226	29.0441	68.1342	43.9428	365.445	-3.64764	8.3e-13	4.01e-11	LOC101246226	NC_015440.2	52438179	52438853	-	675	protein_coding	auxin-responsive protein SAUR32
101246237	1.39e-17	1.39e-17	1.38778e-17	99.8484	-9.64348	7.75e-15	5.14e-13	LOC101246237	NC_015440.2	64291496	64292363	+	868	protein_coding	NAC domain-containing protein 2-like
101246239	635.964	559.493	302.022	56.9135	3.47922	5.59e-13	2.81e-11	LOC101246239	NC_015441.2	4560487	4562147	-	1288	protein_coding	zinc-finger homeodomain protein 2-like
101246247	100.152	76.7714	121.554	4.9923	4.29242	1.65e-10	5.45e-09	LOC101246247	NC_015442.2	6813954	6815449	+	1496	protein_coding	ethylene-responsive transcription factor ESR1-like
101246250	80.1215	77.7311	81.3456	23.9635	1.73608	0.0012408	0.00840466	LOC101246250	NC_015442.2	63720871	63723939	+	1569	protein_coding	transcription factor FAMA-like%2C transcript variant X2
101246253	120.182	123.796	92.5664	12.9802	3.1985	2.19e-08	4.79e-07	LOC101246253	NC_015443.2	24308929	24314024	-	1677	protein_coding	AT-hook motif nuclear-localized protein 3-like
101246255	844.279	652.582	885.506	225.657	1.903	1.36e-05	0.000158252	LOC101246255	NC_015443.2	47404281	47407274	-	1199	protein_coding	uncharacterized protein C24B11.05-like%2C transcript variant X1
101246275	17.0259	19.1903	17.7608	64.9014	-1.92275	0.000726766	0.0053273	LOC101246275	NC_015446.2	503965	505515	+	697	protein_coding	uncharacterized LOC101246275
101246285	23.035	34.5452	24.3063	209.682	-3.17936	1.05e-09	2.96e-08	LOC101246285	NC_015447.2	174764	180469	-	3483	protein_coding	uncharacterized LOC101246285
101246296	299.454	287.902	214.126	53.9181	2.47075	2.12e-07	3.75e-06	LOC101246296	NC_015439.2	3272240	3273098	-	700	protein_coding	B3 domain-containing protein REM5-like
101246301	21.032	33.5856	16.8257	193.706	-3.1956	1.37e-09	3.79e-08	LOC101246301	NC_015439.2	48624369	48625992	-	1249	protein_coding	IST1 homolog
101246326	479.727	463.524	451.633	1261.09	-1.39415	0.00104435	0.00726659	SFP6	NC_015449.2	64295067	64302065	-	1930	protein_coding	sugar transporter ERD6-like 6-like
101246330	76.1154	82.5295	61.7091	15.9756	2.24343	8.05e-05	0.000771908	LOC101246330	NC_015449.2	65164135	65170909	+	3097	protein_coding	protein BREVIS RADIX-like%2C transcript variant X1
101246384	50.076	88.2876	65.4494	214.674	-2.09721	1.11e-05	0.000132596	LOC101246384	NC_015438.2	93766479	93769613	+	2569	protein_coding	root phototropism protein 3-like
101246398	1.39e-17	1.39e-17	1.38778e-17	47.9272	-8.58653	1.25e-09	3.46e-08	LOC101246398	NC_015439.2	44012616	44014467	+	1852	protein_coding	tetrahydrocannabinolic acid synthase-like
101246423	920.394	748.55	651.738	232.647	1.98353	5.88e-06	7.48e-05	LOC101246423	NC_015441.2	61228252	61238761	+	4114	protein_coding	kinesin-like protein KIN-4C%2C transcript variant X2
101246439	5.00772	3.83527	5.60483	142.783	-4.79926	2.88e-13	1.51e-11	LOC101246439	NC_015443.2	44600211	44604611	-	2232	protein_coding	long chain base biosynthesis protein 2a-like
101246456	292.443	229.361	172.047	63.9029	2.192	2.91e-06	4.03e-05	LOC101246456	NC_015445.2	56518886	56519254	+	369	protein_coding	non-specific lipid-transfer protein 1-like
101246475	669.014	663.139	623.686	1582.6	-1.24203	0.00321878	0.0187087	LOC101246475	NC_015438.2	91314370	91320086	-	1495	protein_coding	uncharacterized LOC101246475%2C transcript variant X1
101246540	69.1048	77.7311	30.8518	6.98927	3.28258	4.91e-07	8e-06	LOC101246540	NC_015443.2	39799296	39802032	-	1490	protein_coding	2-alkenal reductase (NADP(+)-dependent)
101246548	17.0259	29.7468	22.4362	90.862	-2.40739	1.46e-05	0.000170018	LOC101246548	NC_015444.2	58057863	58063012	-	966	protein_coding	uncharacterized LOC101246548%2C transcript variant X2
101246556	106.161	118.038	154.281	422.359	-1.99095	1.01e-05	0.000122308	LOC101246556	NC_015445.2	58503391	58506799	-	2998	protein_coding	glucan endo-1%2C3-beta-glucosidase 6
101246595	73.1109	81.5698	77.6053	764.839	-3.38477	9.55e-13	4.58e-11	LOC101246595	NC_015439.2	46013591	46016317	+	1715	protein_coding	probable serine/threonine-protein kinase Cx32%2C chloroplastic
101246602	21.032	26.8678	17.7608	74.8863	-1.82598	0.000835787	0.00602385	LOC101246602	NC_015440.2	2768839	2771361	-	1333	protein_coding	UPF0496 protein At3g49070-like
101246603	20.0305	39.3437	20.566	2.99533	2.69133	0.00338513	0.0194818	LOC101246603	NC_015440.2	33332841	33334685	-	1295	protein_coding	LOB domain-containing protein 6-like
101246622	3.00468	0.956161	1.38778e-17	17.9726	-2.53178	0.00696616	0.0355321	LOC101246622	NC_015441.2	3339040	3343786	-	2754	protein_coding	probable ubiquitin-conjugating enzyme E2 24%2C transcript variant X2
101246626	5.00772	2.87557	5.60483	38.9408	-2.92815	7.02e-05	0.000684984	LOC101246626	NC_015441.2	56043034	56045756	+	2450	protein_coding	endoglucanase 21-like%2C transcript variant X2
101246671	170.258	164.103	155.216	52.9196	1.6835	0.000431017	0.00338062	LOC101246671	NC_015447.2	4231468	4249205	-	4739	protein_coding	chromodomain-helicase-DNA-binding protein 5-like
101246684	499.757	440.492	475.945	1710.4	-1.77478	3.46e-05	0.0003646	LOC101246684	NC_015439.2	49590329	49594132	+	1848	protein_coding	WAT1-related protein At3g28050
101246687	180.273	153.546	142.125	456.308	-1.33922	0.00213883	0.0133299	LOC101246687	NC_015448.2	18977648	18985004	-	984	protein_coding	E3 ubiquitin-protein ligase RNF170-like
101246692	217.329	255.273	252.463	540.18	-1.31306	0.00240696	0.0146881	LOC101246692	NC_015449.2	1438443	1440230	+	886	protein_coding	uncharacterized LOC101246692
101246699	4.0062	0.956161	4.66975	27.9575	-2.76509	0.000636793	0.00474433	LOC101246699	NC_015440.2	55611895	55613137	-	890	protein_coding	transcription factor WER-like
101246707	515.782	576.767	570.387	1231.13	-1.25495	0.00305652	0.0179441	LOC101246707	NC_015441.2	52328258	52337165	+	1601	protein_coding	uncharacterized LOC101246707
101246730	647.982	678.494	182.333	67.8969	3.25216	7.47e-12	3.1e-10	LOC101246730	NC_015443.2	42775221	42779343	+	1906	protein_coding	phosphoethanolamine N-methyltransferase
101246810	6.00923	4.79496	3.73466	181.724	-4.88975	1.14e-14	7.32e-13	LOC101246810	NC_015440.2	68755385	68756893	-	1509	protein_coding	F-box/kelch-repeat protein At1g80440-like
101246817	368.558	311.894	277.71	40.9378	3.16648	1.09e-10	3.71e-09	LOC101246817	NC_015440.2	64195079	64203451	+	1030	protein_coding	bidirectional sugar transporter SWEET5
101246832	557.845	406.903	369.347	79.8787	2.80205	1.74e-09	4.71e-08	LOC101246832	NC_015443.2	40028249	40033749	+	2268	protein_coding	uncharacterized LOC101246832%2C transcript variant X2
101246842	1.39e-17	1.39e-17	1.38778e-17	9.98472	-6.33769	0.00417417	0.0231642	LOC101246842	NC_015444.2	57635851	57637439	-	1589	protein_coding	acylsugar acyltransferase 3-like
101246848	9.01378	6.71435	1.86445	108.835	-3.57567	3.57e-09	8.96e-08	LOC101246848	NC_015445.2	65460893	65463791	-	1226	protein_coding	bidirectional sugar transporter SWEET4-like
101246872	106.161	64.2955	97.2418	18.9711	2.47659	5.44e-06	6.99e-05	LOC101246872	NC_015438.2	86959333	86963385	-	2783	pseudogene	PF00520:Ion transport protein
101246884	134.203	193.853	116.878	35.9453	1.89687	0.000147206	0.0013205	LOC101246884	NC_015448.2	662788	663680	-	893	protein_coding	cell wall / vacuolar inhibitor of fructosidase 2
101246889	107.162	119.957	120.619	2419.33	-4.49513	2.58e-20	3.43e-18	LOC101246889	NC_015448.2	4777182	4783100	-	3579	protein_coding	importin-5-like
101246941	54.0821	51.8196	40.2025	9.98472	2.42272	0.000119861	0.00109658	LOC101246941	NC_015444.2	64244004	64245086	+	571	lncRNA	uncharacterized LOC101246941
101246976	749.135	712.082	415.166	148.774	2.33113	1.92e-07	3.43e-06	LOC101246976	NC_015447.2	60360720	60361190	+	471	protein_coding	arabinogalactan peptide 14-like
101246993	424.643	373.314	148.671	31.9514	3.72709	1.75e-13	9.59e-12	LOC101246993	NC_015440.2	1720740	1725089	+	2636	protein_coding	65-kDa microtubule-associated protein 3%2C transcript variant X1
101247008	837.269	754.309	171.112	60.9075	3.77825	6.57e-15	4.42e-13	LOC101247008	NC_015441.2	2435252	2437795	+	895	protein_coding	high mobility group B protein 7
101247028	124.188	80.6101	53.2935	11.9817	3.36009	6e-09	1.45e-07	LOC101247028	NC_015443.2	5518766	5521041	-	1686	protein_coding	high affinity nitrate transporter 2.4-like
101247033	70.1063	65.2552	52.3584	299.545	-2.09319	6.22e-06	7.88e-05	LOC101247033	NC_015443.2	42589447	42592951	-	2200	protein_coding	calnexin homolog 1-like
101247048	12.0183	7.67404	7.475	48.9256	-2.01413	0.00108274	0.00748914	LOC101247048	NC_015445.2	58125554	58127205	+	1391	protein_coding	peroxidase 45-like
101247051	587.891	690.01	450.698	153.767	1.93394	1.28e-05	0.000150586	LOC101247051	NC_015445.2	62742735	62745952	-	1165	protein_coding	protein YABBY 4
101247053	1.39e-17	1.39e-17	1.38778e-17	34.9468	-8.13225	8.2e-08	1.57e-06	LOC101247053	NC_015438.2	6355162	6360197	-	1705	protein_coding	cytochrome P450 704B1
101247061	995.508	1165.05	865.869	333.494	1.57741	0.000237481	0.00200702	LOC101247061	NC_015438.2	75714372	75717764	+	1769	protein_coding	divinyl chlorophyllide a 8-vinyl-reductase%2C chloroplastic%2C transcript variant X1
101247069	32.0487	46.0615	23.3712	439.333	-3.77178	9.12e-14	5.25e-12	LOC101247069	NC_015438.2	91379374	91388940	-	6816	lncRNA	uncharacterized LOC101247069
101247075	22.0335	43.1824	28.9817	275.582	-3.63721	4.04e-12	1.74e-10	LOC101247075	NC_015447.2	6724901	6727191	+	1783	protein_coding	uncharacterized LOC101247075
101247080	536.813	486.557	323.529	95.8544	2.48396	5.76e-08	1.14e-06	LOC101247080	NC_015438.2	90578432	90581996	-	2253	protein_coding	acyl-CoA-binding domain-containing protein 5-like
101247082	1391.11	1280.22	1089.35	458.305	1.60159	0.000175895	0.00154177	RPA32b	NC_015447.2	62800931	62805325	+	1162	protein_coding	replication protein A 32 kDa subunit B
101247116	348.528	399.225	302.957	1370.92	-1.97541	5.21e-06	6.73e-05	LOC101247116	NC_015440.2	68743981	68748668	+	2706	protein_coding	uncharacterized LOC101247116
101247124	288.437	438.572	229.087	2914.58	-3.3364	2.3e-13	1.23e-11	LOC101247124	NC_015441.2	59773667	59777316	+	1707	protein_coding	2%2C3-bisphosphoglycerate-dependent phosphoglycerate mutase
101247149	1472.23	2503.81	2677.1	6774.72	-2.20206	3.01e-07	5.12e-06	LOC101247149	NC_015438.2	3634630	3636314	-	1108	protein_coding	uncharacterized protein At4g22758-like
101247182	513.778	1056.61	604.985	4755.78	-3.21015	1.01e-12	4.81e-11	LOC101247182	NC_015448.2	5776610	5779972	+	1421	protein_coding	WAT1-related protein At4g08300-like
101247216	212.322	209.208	78.5404	15.9756	3.7219	1.1e-11	4.43e-10	LOC101247216	NC_015441.2	65127214	65131010	+	3797	protein_coding	probable LRR receptor-like serine/threonine-protein kinase At4g36180
101247259	114.173	129.554	59.839	1155.25	-3.33749	7.09e-13	3.46e-11	LOC101247259	NC_015438.2	86636759	86638076	+	1318	protein_coding	BON1-associated protein 2
101247276	90.1367	107.481	44.8779	3.99381	4.45377	2.34e-10	7.43e-09	AN2	NC_015447.2	65133353	65134967	-	885	protein_coding	MYB transcriptional factor AN2
101247294	211.32	166.022	213.19	58.9105	1.84063	9.67e-05	0.00091044	LOC101247294	NC_015449.2	2340145	2345250	-	3927	protein_coding	nuclear transcription factor Y subunit A-7-like%2C transcript variant X4
101247315	411.624	411.701	221.606	36.9438	3.47348	2.9e-12	1.28e-10	LOC101247315	NC_015441.2	63274779	63277823	+	2557	protein_coding	probable inactive receptor kinase At5g67200
101247322	1.39e-17	1.39e-17	0.929369	11.9817	-6.59775	0.00143701	0.00949863	LOC101247322	NC_015442.2	314348	315762	-	1206	protein_coding	F-box/FBD/LRR-repeat protein At1g13570-like
101247336	1.39e-17	1.39e-17	1.38778e-17	28.9559	-7.86201	7.4e-07	1.16e-05	LOC101247336	NC_015443.2	44798555	44799956	+	1003	protein_coding	bidirectional sugar transporter SWEET11-like
101247341	20.0305	22.0693	17.7608	182.723	-3.18141	2.1e-09	5.53e-08	LOC101247341	NC_015444.2	58016851	58018854	+	2004	protein_coding	xyloglucan galactosyltransferase XLT2-like
101247352	3168.8	1805.16	1910.34	316.52	3.32306	2.76e-13	1.45e-11	LOC101247352	NC_015445.2	62735660	62739729	+	2339	protein_coding	monocopper oxidase-like protein SKU5
101247363	14.0214	29.7468	26.1765	175.733	-3.63592	7.26e-11	2.54e-09	LOC101247363	NC_015438.2	75717736	75722111	-	858	protein_coding	CASP-like protein 1
101247422	3.00468	2.87557	3.73466	37.9423	-3.60453	9.35e-06	0.000113639	LOC101247422	NC_015440.2	64127177	64129521	+	1836	protein_coding	probable inactive receptor kinase At2g26730
101247455	378.574	333.007	188.879	41.9362	3.17048	9.54e-11	3.26e-09	LOC101247455	NC_015446.2	2279094	2281971	-	2364	protein_coding	leucine-rich repeat receptor-like protein kinase PXC1
101247468	15.0229	13.4322	10.2802	354.462	-4.54896	1.93e-16	1.49e-14	LOC101247468	NC_015438.2	91414817	91424939	+	3518	protein_coding	probable leucine-rich repeat receptor-like protein kinase At5g49770
101247477	65.0987	48.9405	41.1376	9.98472	2.68963	1.37e-05	0.000160173	LOC101247477	NC_015447.2	59541141	59543408	-	1626	protein_coding	protein trichome birefringence-like 3
101247503	134.203	154.506	85.0859	25.9605	2.36444	5.12e-06	6.62e-05	LOC101247503	NC_015449.2	63183920	63186176	+	1611	protein_coding	purine permease 1-like
101247519	305.463	275.426	178.593	1457.79	-2.25425	2.54e-07	4.39e-06	LOC101247519	NC_015441.2	62093561	62094788	-	1049	protein_coding	EPIDERMAL PATTERNING FACTOR-like protein 2
101247568	45.0684	42.2227	28.9817	156.762	-1.79555	0.000207647	0.001785	LOC101247568	NC_015447.2	39234218	39238269	+	2033	protein_coding	mRNA decay activator protein ZFP36L1%2C transcript variant X1
101247600	8.01227	18.2306	16.8257	453.312	-5.80024	6.84e-22	1.08e-19	LOC101247600	NC_015440.2	66987254	66990192	-	1439	protein_coding	inositol polyphosphate multikinase beta
101247612	3234.9	3176.55	2109.51	890.649	1.86065	1.31e-05	0.000153597	LOC101247612	NC_015441.2	60884872	60886367	+	1412	protein_coding	zinc-finger homeodomain protein 2
101247633	254.386	232.24	281.451	615.067	-1.27331	0.00306604	0.0179871	LOC101247633	NC_015444.2	57971145	57984915	-	4132	protein_coding	DExH-box ATP-dependent RNA helicase DExH6%2C transcript variant X1
101247637	59.0896	109.401	98.1769	407.382	-2.7828	4.28e-09	1.05e-07	LOC101247637	NC_015444.2	65012456	65017120	-	1233	protein_coding	protein trichome birefringence-like 41
101247646	140.213	184.256	106.592	411.376	-1.552	0.000449192	0.00350635	LOC101247646	NC_015445.2	62706040	62713235	+	2101	protein_coding	probable trehalose-phosphate phosphatase F%2C transcript variant X1
101247653	235.357	233.2	138.385	847.714	-1.84818	2.17e-05	0.000242045	LOC101247653	NC_015446.2	943606	949403	+	4586	protein_coding	uncharacterized LOC101247653%2C transcript variant X1
101247664	700.061	805.172	804.155	221.664	1.65855	0.000139844	0.00125805	LOC101247664	NC_015447.2	1199122	1200868	+	912	protein_coding	calcium-binding protein PBP1-like%2C transcript variant X2
101247667	695.053	1176.57	1521.35	3197.15	-2.20139	3.52e-07	5.9e-06	LOC101247667	NC_015438.2	95797560	95802916	-	1617	protein_coding	serine carboxypeptidase-like 26
101247735	46.0699	40.3034	44.8779	228.653	-2.30815	1.61e-06	2.34e-05	NAC3	NC_015444.2	65900780	65903607	+	1605	protein_coding	NAC domain transcription factor
101247750	2344.55	152.586	942.545	58.9105	5.31166	3.5e-25	7.65e-23	LOC101247750	NC_015438.2	78784262	78785141	-	880	protein_coding	uncharacterized LOC101247750
101247765	1.39e-17	1.39e-17	1.38778e-17	964.536	-12.9139	1.87e-36	1.39e-33	LOC101247765	NC_015438.2	96982583	96983632	+	803	protein_coding	protein terminal ear1-like
101247772	4005.07	5085.36	3731.86	15223.9	-1.92641	5.82e-06	7.4e-05	LOC101247772	NC_015447.2	65236899	65240084	+	2185	protein_coding	heat shock cognate 70 kDa protein 2
101247797	17.0259	26.8678	16.8257	89.8635	-2.39147	1.69e-05	0.000193154	LOC101247797	NC_015449.2	63156008	63158570	+	1452	pseudogene	PF16913:Purine nucleobase transmembrane transport
101247804	18.0274	12.4725	15.8907	53.9181	-1.57396	0.00620323	0.0322642	LOC101247804	NC_015440.2	62566640	62569310	-	1786	protein_coding	cytochrome P450 71A3
101247806	7.01075	9.59342	4.66975	60.9075	-3.09647	2.55e-06	3.56e-05	PS-2	NC_015441.2	5756230	5764323	+	1684	protein_coding	polygalacturonase
101247830	33.0502	30.7065	31.7869	210.68	-2.66774	8.91e-08	1.69e-06	LOC101247830	NC_015443.2	41894751	41898274	-	1407	protein_coding	mitochondrial arginine transporter BAC2-like
101247834	10.0153	8.63373	12.1504	1.39e-17	6.34201	0.00417417	0.0231642	LOC101247834	NC_015443.2	48846691	48849081	-	1269	protein_coding	caffeic acid 3-O-methyltransferase-like
101247843	1.39e-17	1.39e-17	7.475	41.9362	-8.39443	7.89e-09	1.87e-07	LOC101247843	NC_015445.2	56633066	56639740	+	4581	protein_coding	pleiotropic drug resistance protein 1-like
101247848	643.976	534.541	331.944	82.8741	2.95612	2.31e-10	7.36e-09	LOC101247848	NC_015446.2	3460312	3468465	+	3514	protein_coding	kinesin-like protein KIN-5C
101247849	1.00165	1.39e-17	1.38778e-17	28.9559	-4.69014	7.53e-06	9.39e-05	LOC101247849	NC_015438.2	3557762	3564394	-	1723	protein_coding	cytochrome P450 98A2-like
101247855	194.294	139.151	151.476	51.9211	1.90131	6.94e-05	0.000677856	LOC101247855	NC_015438.2	81070032	81071823	+	1792	protein_coding	AAA-ATPase At4g30250-like
101247905	137.208	135.312	110.333	40.9378	1.74177	0.000408706	0.00322729	LOC101247905	NC_015441.2	7044900	7049688	+	1188	protein_coding	uncharacterized LOC101247905
101247917	55.0836	76.7714	57.0338	5.99078	3.17425	3.6e-06	4.85e-05	LOC101247917	NC_015442.2	12973136	12973810	+	675	protein_coding	glutaredoxin-C1
101247920	1769.68	932.81	1264.21	304.538	2.53831	9.33e-09	2.19e-07	LOC101247920	NC_015442.2	63174137	63176664	+	2528	protein_coding	L-type lectin-domain containing receptor kinase S.4-like
101247932	10.0153	9.59342	13.0854	73.8878	-2.86769	2.6e-06	3.62e-05	LOC101247932	NC_015444.2	747117	750810	+	2319	protein_coding	uncharacterized LOC101247932
101247949	18.0274	24.9484	16.8257	451.315	-4.63631	1.24e-17	1.16e-15	LOC101247949	NC_015445.2	62692163	62693560	+	1307	protein_coding	protein INAPERTURATE POLLEN1
101247960	1206.83	1937.6	1574.65	13710.2	-3.50582	1.02e-14	6.62e-13	LOC101247960	NC_015438.2	84767454	84770347	-	1908	protein_coding	pectinesterase 2
101247962	1.39e-17	1.39e-17	1.38778e-17	54.9166	-8.78245	1.7e-10	5.59e-09	LOC101247962	NC_015446.2	71350416	71351544	-	519	protein_coding	protein BOBBER 2-like
101248001	1.39e-17	0.956161	1.38778e-17	22.965	-7.52921	8.28e-06	0.000101842	LOC101248001	NC_015440.2	66109025	66115266	-	3451	protein_coding	putative cyclic nucleotide-gated ion channel 8%2C transcript variant X4
101248016	24.0365	30.7065	15.8907	267.594	-3.46994	2.22e-11	8.44e-10	LOC101248016	NC_015443.2	47302607	47304596	-	1628	protein_coding	glucan endo-1%2C3-beta-glucosidase
101248049	9.01378	7.67404	0.929369	38.9408	-2.09586	0.00160897	0.0104679	AGO4D	NC_015438.2	87769255	87780345	+	3378	protein_coding	Argonaute 4D%2C transcript variant X1
101248072	8.01227	74.852	22.4362	609.076	-6.22625	8.28e-25	1.74e-22	LOC101248072	NC_015439.2	33990108	33991711	+	782	protein_coding	desiccation-related protein clone PCC27-04
101248084	310.47	516.307	209.45	69.8938	2.14922	3.86e-06	5.12e-05	LOC101248084	NC_015449.2	63137981	63139866	+	1784	protein_coding	7-deoxyloganetin glucosyltransferase-like
101248086	3771.71	4141.99	2356.37	955.55	1.98068	3.62e-06	4.86e-05	LOC101248086	NC_015449.2	66989708	66994084	+	981	protein_coding	50S ribosomal protein L6%2C chloroplastic
101248124	26.0396	166.982	108.463	826.746	-4.98198	4.44e-21	6.33e-19	LOC101248124	NC_015445.2	56642582	56643613	+	762	protein_coding	uncharacterized LOC101248124
101248130	1.39e-17	1.39e-17	1.38778e-17	12.9802	-6.71208	0.00085757	0.00612151	LOC101248130	NC_015438.2	3547537	3548496	-	960	protein_coding	probable CCR4-associated factor 1 homolog 9
101248149	1.39e-17	1.39e-17	1.38778e-17	509.227	-11.9925	7.3e-30	2.64e-27	LOC101248149	NC_015438.2	83740894	83743748	-	986	protein_coding	bax inhibitor 1-like
101248155	41.0623	35.5049	29.9167	102.844	-1.32194	0.00774296	0.038478	LOC101248155	NC_015439.2	53107590	53109831	+	1711	protein_coding	tubulin alpha-3 chain-like
101248179	1015.54	1424.17	811.635	3081.32	-1.60119	0.000153154	0.00136685	LOC101248179	NC_015449.2	61919386	61923734	-	1798	protein_coding	UDP-glucose 4-epimerase GEPI48-like
101248231	1.00165	2.87557	1.38778e-17	139.788	-6.95652	2.46e-16	1.87e-14	LOC101248231	NC_015445.2	59265499	59266648	-	1020	protein_coding	transcription factor bHLH53-like
101248236	9.01378	10.5531	25.2414	242.632	-4.73139	1.4e-15	9.96e-14	LOC101248236	NC_015446.2	65312329	65314158	-	1161	protein_coding	peroxidase 44-like
101248253	26.0396	28.7871	15.8907	133.797	-2.35571	5.12e-06	6.62e-05	LOC101248253	NC_015439.2	52066902	52069346	-	1199	protein_coding	3-ketodihydrosphingosine reductase%2C transcript variant X2
101248282	1.00165	3.83527	0.929369	58.9105	-5.71164	8.49e-10	2.44e-08	LOC101248282	NC_015440.2	68698331	68702554	-	2325	protein_coding	probable sulfate transporter 3.4
101248317	1.39e-17	3.83527	1.86445	57.912	-8.85891	7.6e-11	2.64e-09	LOC101248317	NC_015444.2	65870011	65873495	+	2385	protein_coding	ABC transporter G family member 9
101248334	501.76	566.21	488.101	1766.32	-1.81542	2.32e-05	0.000257408	LOC101248334	NC_015438.2	90487429	90493001	+	1238	protein_coding	uncharacterized LOC101248334
101248337	294.446	299.418	274.905	71.8908	2.03223	1.19e-05	0.00014135	LOC101248337	NC_015447.2	56666891	56669115	-	1988	protein_coding	protein NUCLEAR FUSION DEFECTIVE 4-like
101248338	3.00468	4.79496	1.38778e-17	48.9256	-3.97025	4.27e-07	7.06e-06	LOC101248338	NC_015438.2	87005202	87009301	-	1459	protein_coding	probable F-box protein At3g61730
101248353	13.0199	24.9484	29.9167	203.691	-3.95471	2.12e-12	9.6e-11	LOC101248353	NC_015448.2	4868742	4877106	+	2348	protein_coding	homeobox-leucine zipper protein ROC8-like
101248363	1.00165	0.956161	1.38778e-17	20.9681	-4.22684	0.000164371	0.00145374	LOC101248363	NC_015449.2	4581839	4583524	-	1361	protein_coding	endo-beta-mannanase
101248413	18.0274	27.8274	28.9817	86.8681	-2.26075	4.28e-05	0.000440183	LOC101248413	NC_015446.2	6221355	6222267	-	721	protein_coding	kirola-like
101248416	1.00165	1.39e-17	1.38778e-17	90.862	-6.33572	7.3e-13	3.55e-11	LOC101248416	NC_015438.2	3541826	3542992	-	1167	protein_coding	probable CCR4-associated factor 1 homolog 9
101248445	624.947	678.494	662.024	1750.34	-1.48565	0.000462357	0.0036011	LOC101248445	NC_015448.2	4859885	4866070	-	2767	protein_coding	isocitrate dehydrogenase [NADP]%2C transcript variant X1
101248448	319.484	224.563	237.502	85.8696	1.89399	3.5e-05	0.000368635	LOC101248448	NC_015448.2	32790558	32792733	+	1451	protein_coding	mTERF family protein
101248451	111.169	105.562	88.8262	29.9544	1.88751	0.000237884	0.00200904	LOC101248451	NC_015439.2	49927312	49929870	-	1922	protein_coding	protein kinase superfamily protein
101248481	1.39e-17	1.91586	1.38778e-17	237.639	-10.8934	2.06e-22	3.41e-20	LOC101248481	NC_015441.2	61544737	61549802	-	2245	protein_coding	rhamnogalacturonate lyase-like
101248510	1.39e-17	1.39e-17	1.38778e-17	22.965	-7.52921	8.28e-06	0.000101842	LOC101248510	NC_015445.2	59249031	59250046	-	932	protein_coding	transcription factor bHLH53-like
101248523	70.1063	47.0211	113.138	400.392	-2.51168	7.15e-08	1.39e-06	LOC101248523	NC_015447.2	6200598	6203503	-	1133	protein_coding	F-box protein PP2-A13
101248539	871.32	559.493	507.737	117.821	2.88528	3.08e-10	9.53e-09	LOC101248539	NC_015439.2	42140992	42145446	-	2324	protein_coding	protein CHUP1%2C chloroplastic
101248545	36.0547	51.8196	36.4622	132.798	-1.87735	0.000161191	0.0014313	LOC101248545	NC_015439.2	33985446	33986870	-	1331	protein_coding	GATA transcription factor 5%2C transcript variant X2
101248548	202.307	298.458	124.359	7.98775	4.64108	1.8e-14	1.13e-12	LOC101248548	NC_015440.2	726806	728981	+	709	protein_coding	uncharacterized LOC101248548
101248619	7.01075	4.79496	11.2153	83.8726	-3.55724	2.86e-08	6.17e-07	CHLN	NC_015438.2	90501251	90502492	+	1242	protein_coding	nicotianamine synthase-like
101248658	1.39e-17	1.39e-17	1.38778e-17	19.9696	-7.32874	3.05e-05	0.000326186	TAPG5	NC_015449.2	65527808	65529244	-	1164	protein_coding	polygalacturonase 5
101248666	96.1458	101.723	86.956	24.962	1.94015	0.000242101	0.00203694	LOC101248666	NC_015441.2	2827323	2834459	+	1903	protein_coding	uncharacterized LOC101248666%2C transcript variant X1
101248686	158.24	142.99	166.437	38.9408	2.01927	4.25e-05	0.000437876	LOC101248686	NC_015443.2	41874531	41876033	+	1503	protein_coding	long-chain-alcohol O-fatty-acyltransferase-like
101248691	1.39e-17	1.39e-17	0.929369	45.9302	-8.5253	2.27e-09	5.93e-08	LOC101248691	NC_015444.2	6047913	6049409	-	1497	protein_coding	spermidine hydroxycinnamoyl transferase
101248703	257.39	404.983	149.606	35.9453	2.83577	1.07e-08	2.49e-07	LOC101248703	NC_015446.2	6149363	6151050	-	739	protein_coding	kirola-like
101248705	310.47	267.749	326.334	96.8529	1.67931	0.000213809	0.00182964	LOC101248705	NC_015438.2	3537694	3541858	+	1720	protein_coding	protein IQ-DOMAIN 14-like
101248770	369.56	1261.98	546.075	2951.52	-2.99715	2.25e-11	8.52e-10	LOC101248770	NC_015441.2	63332139	63332871	+	733	protein_coding	ethylene-responsive transcription factor ERF010
101248772	3.00468	3.83527	8.41007	5784.22	-10.852	4.7e-52	5.77e-48	LOC101248772	NC_015441.2	64936985	64940460	-	1856	protein_coding	uncharacterized PKHD-type hydroxylase At1g22950-like
101248784	815.235	841.64	600.309	233.645	1.80234	3.57e-05	0.000374583	LOC101248784	NC_015443.2	44506276	44507037	+	762	protein_coding	miraculin-like
101248807	222.337	224.563	153.346	36.9438	2.58527	1.68e-07	3.03e-06	LOC101248807	NC_015445.2	62661644	62662968	+	1325	protein_coding	uncharacterized LOC101248807
101248826	46.0699	56.618	36.4622	288.562	-2.6437	4.13e-08	8.5e-07	LOC101248826	NC_015447.2	62869492	62870791	+	1300	protein_coding	uncharacterized LOC101248826
101248854	120.182	144.909	54.2286	9.98472	3.57289	1.87e-09	5e-08	LOC101248854	NC_015449.2	39686728	39688480	+	1753	protein_coding	protein TOO MANY MOUTHS
101248880	1.39e-17	1.39e-17	0.929369	34.9468	-8.13225	8.2e-08	1.57e-06	LOC101248880	NC_015442.2	63280051	63281316	-	791	protein_coding	transcription factor MYB24-like
101248898	1.39e-17	0.956161	0.929369	25.9605	-7.70518	2.4e-06	3.38e-05	LOC101248898	NC_015445.2	614313	619368	+	1399	protein_coding	pectin acetylesterase 8-like
101248924	21.032	136.272	19.631	533.191	-4.65579	2.93e-18	2.95e-16	LOC101248924	NC_015447.2	59627037	59628871	+	700	protein_coding	leucoanthocyanidin dioxygenase-like
101248961	8.01227	6.71435	8.41007	1062.39	-7.02874	1.81e-30	7.04e-28	LOC101248961	NC_015440.2	66906377	66910760	+	2476	protein_coding	protein FRIGIDA-like
101248970	1.39e-17	0.956161	1.86445	296.55	-11.2127	1.59e-24	3.28e-22	LOC101248970	NC_015441.2	65469641	65473041	+	2071	protein_coding	monocopper oxidase-like protein SKS1
101248985	2952.47	1383.86	1421.3	355.461	3.05372	1.03e-11	4.16e-10	LOC101248985	NC_015443.2	49544084	49544746	+	592	protein_coding	histone H2AX-like
101249043	124.188	97.8844	109.398	27.9575	2.14623	3.11e-05	0.000332914	LOC101249043	NC_015448.2	52728009	52729481	+	1473	protein_coding	uncharacterized LOC101249043
101249045	7.01075	14.3919	10.2802	42.9347	-2.59323	0.000151266	0.00135247	LOC101249045	NC_015448.2	55650811	55653236	-	946	protein_coding	LOB domain-containing protein 1
101249065	1042.58	963.52	534.854	133.797	2.96087	9.43e-11	3.24e-09	LOC101249065	NC_015441.2	4384494	4390924	-	2890	protein_coding	ribonucleoside-diphosphate reductase large subunit-like
101249093	2.00317	0.956161	2.79956	31.9514	-3.91392	1.47e-05	0.000170433	LOC101249093	NC_015443.2	40419490	40426609	+	1367	protein_coding	agamous-like MADS-box protein AGL11%2C transcript variant X3
101249094	1183.79	466.403	960.311	174.735	2.7593	9.24e-10	2.64e-08	LOC101249094	NC_015443.2	38881785	38883649	-	1865	protein_coding	phospholipase A1-Ibeta2%2C chloroplastic
101249095	1.39e-17	1.39e-17	1.38778e-17	157.761	-10.3027	1.12e-18	1.21e-16	LOC101249095	NC_015443.2	44690091	44690913	-	823	protein_coding	DUF724 domain-containing protein 3-like
101249107	1.39e-17	2.87557	1.38778e-17	18.9711	-7.25522	4.78e-05	0.000483452	LOC101249107	NC_015444.2	65135453	65136576	-	1124	protein_coding	bile salt-activated lipase-like
101249123	129.196	166.022	187.009	447.321	-1.79076	5.75e-05	0.000573138	LOC101249123	NC_015438.2	95830897	95832147	+	1251	protein_coding	2-hydroxyisoflavanone dehydratase-like
101249131	4.0062	7.67404	3.73466	37.9423	-3.20397	3.21e-05	0.000340942	LOC101249131	NC_015447.2	62872575	62876089	+	2210	protein_coding	exocyst complex component EXO70A1
101249138	6.00923	35.5049	27.1115	146.777	-4.58186	6.75e-13	3.32e-11	LOC101249138	NC_015439.2	42126319	42127928	-	473	lncRNA	uncharacterized LOC101249138
101249183	1.00165	1.91586	1.38778e-17	15.9756	-3.83719	0.00136958	0.00916062	LOC101249183	NC_015443.2	38511020	38512270	-	1251	protein_coding	zinc finger protein ZAT3-like
101249196	120.182	83.4892	91.6314	515.218	-2.09881	2.91e-06	4.03e-05	LOC101249196	NC_015445.2	60011554	60024114	-	4364	protein_coding	DNA-directed RNA polymerases IV and V subunit 2-like%2C transcript variant X2
101249210	257.39	142.03	166.437	53.9181	2.25247	2.18e-06	3.1e-05	LOC101249210	NC_015438.2	86689151	86691487	-	1287	protein_coding	GDSL esterase/lipase At4g01130
101249216	10.0153	23.9887	1.86445	87.8666	-3.11729	2.33e-07	4.08e-06	LOC101249216	NC_015438.2	98065519	98066931	-	1261	protein_coding	(RS)-norcoclaurine 6-O-methyltransferase-like
101249273	1.39e-17	1.39e-17	1.38778e-17	39.9393	-8.32425	1.51e-08	3.4e-07	LOC101249273	NC_015443.2	23829898	23831670	+	1773	protein_coding	inorganic phosphate transporter 1-4
101249327	638.968	734.155	189.814	55.915	3.51149	3.78e-13	1.96e-11	LOC101249327	NC_015448.2	52739013	52740528	-	664	protein_coding	stress-response A/B barrel domain-containing protein At5g22580
101249328	82.1245	140.111	98.1769	13.9787	2.54392	1.04e-05	0.000124703	LOC101249328	NC_015439.2	49886394	49887567	-	873	protein_coding	uncharacterized LOC101249328
101249335	150.228	114.199	65.4494	20.9681	2.8335	9.52e-08	1.8e-06	LOC101249335	NC_015440.2	5249674	5251025	-	1169	protein_coding	GATA transcription factor 5-like
101249340	6.00923	9.59342	10.2802	88.865	-3.85872	3.87e-09	9.65e-08	LOC101249340	NC_015440.2	55873915	55875861	-	1368	protein_coding	uncharacterized protein At1g28695-like
101249379	7.01075	14.3919	2.79956	165.748	-4.5389	2.43e-13	1.29e-11	LOC101249379	NC_015444.2	946457	955787	-	2933	protein_coding	oxysterol-binding protein-related protein 1B-like
101249416	20.0305	19.1903	23.3712	2.99533	2.69133	0.00338513	0.0194818	LOC101249416	NC_015439.2	51163316	51165383	-	882	protein_coding	uncharacterized LOC101249416
101249431	149.226	495.194	234.697	1349.95	-3.17626	4.3e-12	1.85e-10	LOC101249431	NC_015439.2	42478435	42478902	-	468	protein_coding	homeobox-leucine zipper protein ATHB-52
101249449	24.0365	38.384	32.722	133.797	-2.47062	2.19e-06	3.11e-05	LOC101249449	NW_004195622.1	2174	2515	-	342	protein_coding	E3 ubiquitin-protein ligase ATL23-like
101249450	1.00165	1.91586	1.86445	16.9741	-3.92399	0.000884859	0.00625263	LOC101249450	NC_015440.2	63761437	63763915	+	2479	protein_coding	ABC transporter G family member 23
101249460	26.0396	29.7468	14.9556	184.72	-2.82063	3.97e-08	8.22e-07	LOC101249460	NC_015442.2	64080189	64085210	+	1457	protein_coding	rho GDP-dissociation inhibitor 1
101249465	78.1185	63.3358	16.8257	674.976	-3.10906	3.4e-11	1.24e-09	LOC101249465	NC_015443.2	40849118	40852746	-	2907	protein_coding	FHA domain-containing protein PS1-like
101249481	61.0927	67.1745	105.657	374.432	-2.61317	2.98e-08	6.36e-07	LOC101249481	NC_015446.2	3444306	3445829	-	1291	protein_coding	1-aminocyclopropane-1-carboxylate oxidase homolog 1
101249485	640.971	494.234	419.841	85.8696	2.89822	4.52e-10	1.35e-08	LOC101249485	NC_015438.2	60474696	60493808	-	7169	protein_coding	kinesin-like protein KIN-12C%2C transcript variant X2
101249503	45.0684	128.594	60.7741	8.98624	2.31037	0.000415	0.00326543	LOC101249503	NC_015438.2	97234601	97235332	-	732	protein_coding	auxin-induced protein 15A-like
101249518	62.0942	65.2552	61.7091	13.9787	2.14127	0.000284245	0.00235041	LOC101249518	NC_015448.2	24383822	24388091	+	1321	protein_coding	GDSL esterase/lipase At1g71691-like
101249522	1.00165	1.39e-17	1.86445	16.9741	-3.92399	0.000884859	0.00625263	LOC101249522	NC_015439.2	45614200	45615495	+	1296	protein_coding	acylsugar acyltransferase 3-like
101249573	30.0456	22.0693	16.8257	1.99684	3.82966	2.88e-05	0.000311383	LOC101249573	NC_015446.2	28021548	28022087	-	540	protein_coding	60S ribosomal protein L19-2-like
101249592	136.206	54.6986	73.865	2.99533	5.44922	3.01e-14	1.83e-12	LOC101249592	NC_015438.2	83966908	83967681	+	774	protein_coding	ethylene-responsive transcription factor 13-like
101249653	16.0244	17.2709	3.73466	51.9211	-1.68832	0.00401511	0.0225416	LOC101249653	NC_015443.2	38869079	38869699	+	621	protein_coding	oleosin 1-like
101249679	38.0578	31.6662	40.2025	535.188	-3.80939	2.39e-14	1.46e-12	LOC101249679	NC_015438.2	82408664	82425053	+	3806	protein_coding	protein EFR3 homolog B-like%2C transcript variant X1
101249699	2189.32	2443.35	2132.89	753.856	1.53796	0.000285392	0.00235831	LOC101249699	NC_015448.2	5961359	5965896	+	1356	protein_coding	flavonol synthase/flavanone 3-hydroxylase
101249723	29.0441	25.9081	28.0466	1647.5	-5.81981	3.13e-27	8.62e-25	LOC101249723	NC_015441.2	5621608	5625796	-	1709	protein_coding	uncharacterized LOC101249723
101249775	17.0259	17.2709	13.0854	80.8772	-2.23969	6.24e-05	0.000613763	LOC101249775	NC_015447.2	59680949	59681870	+	922	protein_coding	21 kDa protein-like
101249776	510.774	425.137	483.426	1272.07	-1.31621	0.00191558	0.012169	LOC101249776	NC_015447.2	62161837	62164652	+	1327	protein_coding	WAT1-related protein At5g07050
101249786	8.01227	8.63373	4.66975	47.9272	-2.56201	0.000103342	0.000965001	LOC101249786	NC_015439.2	40156873	40159003	-	1372	protein_coding	gibberellin 2-beta-dioxygenase 1
101249789	133.202	99.8038	97.2418	22.965	2.52962	1.56e-06	2.28e-05	LOC101249789	NC_015448.2	52750093	52752848	-	898	protein_coding	uncharacterized LOC101249789
101249811	23.035	22.0693	14.0205	91.8605	-1.98978	0.000189057	0.00164655	LOC101249811	NC_015440.2	64176668	64178994	+	2327	protein_coding	U-box domain-containing protein 19-like
101249857	11.0168	6.71435	25.2414	4608.01	-8.69207	2.22e-44	5.45e-41	vicilin	NC_015446.2	68092444	68095593	-	1983	protein_coding	vicilin
101249858	289.439	307.096	253.398	865.686	-1.58017	0.000240534	0.00202836	LOC101249858	NC_015438.2	84887672	84889995	+	2324	protein_coding	UDP-glucuronate 4-epimerase 3
101249870	2974.51	437.613	1589.61	18.9711	7.28328	2.2e-36	1.58e-33	LOC101249870	NC_015438.2	83975282	83976038	+	757	protein_coding	ethylene-responsive transcription factor 13-like
101249874	1.39e-17	9.59342	1.38778e-17	36.9438	-8.21214	4.11e-08	8.46e-07	LOC101249874	NC_015447.2	63863674	63866484	+	1148	protein_coding	peroxidase 21
101249888	16.0244	24.9484	13.0854	90.862	-2.49419	8.51e-06	0.000104445	LOC101249888	NC_015439.2	38241400	38244355	-	915	protein_coding	uncharacterized LOC101249888
101249913	426.646	285.983	176.723	44.9317	3.24365	2.9e-11	1.07e-09	LOC101249913	NC_015441.2	64985945	64988973	-	1515	protein_coding	protein WALLS ARE THIN 1
101249930	119.181	94.0457	106.592	1209.17	-3.34143	6.22e-13	3.1e-11	LOC101249930	NC_015443.2	39875370	39881298	+	1657	protein_coding	uncharacterized LOC101249930
101249947	389.59	370.435	429.192	1030.44	-1.40294	0.00102719	0.00715328	LOC101249947	NC_015445.2	63449252	63458146	+	2456	protein_coding	ubiquitin carboxyl-terminal hydrolase MINDY-2
101249979	82.1245	102.683	84.1508	383.418	-2.22131	1.34e-06	1.97e-05	LOC101249979	NC_015448.2	4950789	4953969	+	1790	protein_coding	uncharacterized LOC101249979
101249981	261.396	255.273	152.411	814.764	-1.63968	0.000147381	0.00132158	LOC101249981	NC_015439.2	44845693	44849691	+	2072	protein_coding	L-ascorbate oxidase homolog
101249986	2601.94	1168.89	2345.15	306.535	3.08495	7.75e-12	3.21e-10	LOC101249986	NC_015448.2	53658931	53661772	+	1497	protein_coding	heavy metal-associated isoprenylated plant protein3-like
101249987	41.0623	52.7793	39.2675	177.73	-2.11044	1.51e-05	0.000173757	LOC101249987	NC_015439.2	42434744	42437037	+	1992	protein_coding	uncharacterized LOC101249987
101250007	1.39e-17	0.956161	1.38778e-17	40.9378	-8.35976	1.09e-08	2.52e-07	LOC101250007	NC_015440.2	63645331	63647098	+	1196	protein_coding	transcription factor MYB35
101250041	4.0062	0.956161	0.929369	23.9635	-2.54377	0.00227587	0.0140574	LOC101250041	NC_015445.2	62472688	62474062	+	860	protein_coding	heat shock 22 kDa protein%2C mitochondrial-like
101250065	1.39e-17	0.956161	1.38778e-17	15.9756	-7.00906	0.000193974	0.00167451	LOC101250065	NC_015447.2	62176073	62177847	+	1226	protein_coding	WAT1-related protein At5g07050-like
101250098	1.39e-17	12.4725	5.60483	40.9378	-8.35976	1.09e-08	2.52e-07	LOC101250098	NC_015449.2	63359955	63361607	+	1653	protein_coding	E3 ubiquitin-protein ligase ATL6-like
101250105	11.0168	7.67404	5.60483	42.9347	-1.95038	0.00212538	0.0133021	LOC101250105	NC_015440.2	62463848	62465995	-	2148	protein_coding	aldehyde oxidase GLOX-like
101250163	11584.5	10331	3333.52	810.77	3.83656	9.11e-17	7.26e-15	HTA6	NC_015438.2	89677423	89678215	-	677	protein_coding	histone H2A.1-like
101250165	5.00772	14.3919	5.60483	48.9256	-3.25652	5.26e-06	6.78e-05	LOC101250165	NC_015438.2	93136986	93139790	-	1770	protein_coding	actin%2C transcript variant 2
101250204	2.00317	1.39e-17	1.38778e-17	2007.95	-9.88208	1.12e-41	1.83e-38	LOC101250204	NC_015440.2	70534694	70536758	+	1886	protein_coding	(R)-mandelonitrile lyase-like
101250233	14.0214	10.5531	13.0854	1.39e-17	6.82235	0.000517265	0.00395591	LOC101250233	NC_015444.2	57645804	57648308	+	1537	protein_coding	3-hydroxyisobutyryl-CoA hydrolase-like protein 5
101250258	652.989	597.88	749.92	1571.62	-1.26696	0.00267614	0.0160216	LOC101250258	NC_015438.2	97490528	97491129	+	602	protein_coding	uncharacterized LOC101250258
101250273	201.305	259.111	157.086	28.9559	2.79213	3.91e-08	8.1e-07	LOC101250273	NC_015439.2	52440832	52442351	+	1520	protein_coding	mitogen-activated protein kinase kinase kinase NPK1-like
101250332	16.0244	11.5128	10.2802	338.486	-4.39009	1.07e-15	7.71e-14	LOC101250332	NC_015446.2	4686067	4687394	+	1328	protein_coding	protein MIZU-KUSSEI 1
101250350	196.298	197.692	129.969	1317	-2.74536	9.35e-10	2.65e-08	LOC101250350	NC_015438.2	87704591	87712863	-	2032	protein_coding	65-kDa microtubule-associated protein 5
101250357	99.1503	113.239	133.71	315.521	-1.6688	0.000212838	0.00182388	LOC101250357	NC_015439.2	49444729	49448028	-	2859	protein_coding	tetratricopeptide repeat protein 28-like
101250364	8.01227	16.3112	32.722	155.764	-4.25985	2.5e-12	1.11e-10	LOC101250364	NC_015448.2	51377366	51379188	+	1823	protein_coding	cytochrome P450 94A2-like
101250365	98.1488	99.8038	108.463	446.323	-2.18361	1.53e-06	2.24e-05	LOC101250365	NC_015439.2	45468041	45472372	-	2471	protein_coding	probable metal-nicotianamine transporter YSL7
101250425	4.0062	2.87557	6.53992	86.8681	-4.39632	4.08e-10	1.23e-08	LOC101250425	NC_015444.2	60708978	60710439	+	1462	protein_coding	pre-mRNA-splicing factor SYF2-like
101250432	58.0881	70.0536	51.4234	361.451	-2.63489	2.61e-08	5.65e-07	LOC101250432	NC_015445.2	63420725	63432217	-	1247	protein_coding	agamous-like MADS-box protein AGL19
101250456	3.00468	1.39e-17	1.38778e-17	323.509	-6.69226	4.94e-22	8.02e-20	LOC101250456	NC_015447.2	5571201	5576429	+	1662	protein_coding	synaptotagmin-5-like
101250460	231.351	241.837	160.827	45.9302	2.32942	1.42e-06	2.08e-05	LOC101250460	NC_015447.2	60417860	60421668	-	3019	protein_coding	FT-interacting protein 1-like
101250464	2.00317	1.91586	0.929369	4111.76	-10.9161	2.39e-49	1.17e-45	LOC101250464	NC_015447.2	60494815	60496597	-	1528	protein_coding	probable protein phosphatase 2C 43
101250492	63.0957	139.151	81.3456	384.417	-2.60467	3.06e-08	6.48e-07	LOC101250492	NC_015440.2	65913029	65914335	-	906	protein_coding	metallothiol transferase FosB
101250512	292.443	394.427	374.958	1072.37	-1.87413	1.52e-05	0.000175449	LOC101250512	NC_015443.2	36510129	36511036	-	908	protein_coding	enoyl-CoA delta isomerase 2%2C peroxisomal-like
101250517	1099.67	1062.37	396.464	150.771	2.8656	2.79e-10	8.75e-09	LOC101250517	NC_015443.2	40386783	40389287	-	1318	protein_coding	GDSL esterase/lipase At1g71691-like
101250519	1.39e-17	1.39e-17	1.38778e-17	151.77	-10.2469	2.45e-18	2.51e-16	LOC101250519	NC_015443.2	44499261	44499812	+	552	protein_coding	DUF724 domain-containing protein 10-like
101250540	1.39e-17	1.39e-17	1.38778e-17	29.9544	-7.91071	5.06e-07	8.17e-06	LOC101250540	NC_015446.2	2154848	2158479	+	1906	protein_coding	probable glycosyltransferase At5g03795%2C transcript variant X1
101250568	6.00923	0.956161	0.929369	180.726	-4.8818	1.27e-14	8.13e-13	LOC101250568	NC_015439.2	39161197	39163910	-	1480	protein_coding	fe(2+) transport protein 1-like
101250570	1.39e-17	8.63373	1.86445	50.9226	-8.67378	5.21e-10	1.53e-08	LOC101250570	NC_015448.2	52768188	52777975	-	5092	protein_coding	pleiotropic drug resistance protein 2
101250579	41.0623	55.6583	43.9428	155.764	-1.92025	8.52e-05	0.000810307	LOC101250579	NC_015440.2	53544621	53556242	+	4605	protein_coding	probable serine/threonine protein kinase IRE
101250580	40.0608	22.0693	29.9167	3.99381	3.28634	1.82e-05	0.000208003	LOC101250580	NC_015449.2	39500909	39504109	+	1357	protein_coding	uncharacterized LOC101250580
101250583	681.032	923.213	439.477	39.9393	4.08759	3.59e-16	2.69e-14	LOC101250583	NC_015440.2	70267484	70268419	-	936	protein_coding	auxin-binding protein ABP19a
101250614	213.323	270.628	148.671	53.9181	1.9817	3.12e-05	0.000332914	LOC101250614	NC_015445.2	660576	662438	+	1012	protein_coding	myb-related protein 308-like
101250618	4.0062	4.79496	1.86445	562.147	-7.08861	1.23e-26	3.26e-24	LOC101250618	NC_015445.2	62387534	62388157	+	624	protein_coding	Werner syndrome ATP-dependent helicase homolog
101250629	1.39e-17	1.39e-17	1.38778e-17	10.9832	-6.47357	0.00243493	0.0147248	LOC101250629	NC_015438.2	80418811	80426183	-	1198	protein_coding	replication factor C subunit 3-like
101250666	234.355	178.498	100.047	19.9696	3.54458	2.64e-11	9.83e-10	LOC101250666	NC_015440.2	3180748	3182304	+	707	protein_coding	heavy metal-associated isoprenylated plant protein 27%2C transcript variant X1
101250671	90.1367	101.723	80.4105	419.364	-2.21645	1.22e-06	1.82e-05	LOC101250671	NC_015440.2	53489628	53491457	-	1830	protein_coding	UDP-glucuronate 4-epimerase 2-like
101250696	221.335	220.724	131.839	34.9468	2.65866	8.9e-08	1.69e-06	LOC101250696	NC_015442.2	55977492	55981959	+	1330	protein_coding	GDSL esterase/lipase At2g04570-like
101250710	8.01227	8.63373	12.1504	63.9029	-2.97611	3.39e-06	4.62e-05	LOC101250710	NC_015444.2	60707432	60708581	-	1150	pseudogene	PF08799:pre-mRNA processing factor 4 (PRP4) like|PF02840:Prp18 domain
101250733	1817.75	1517.26	791.999	145.779	3.63917	6.73e-15	4.5e-13	LOC101250733	NC_015438.2	82445065	82451992	-	4778	protein_coding	DNA topoisomerase 2%2C transcript variant X2
101250757	1.39e-17	1.39e-17	1.38778e-17	1545.65	-13.5941	2.02e-41	3.1e-38	LOC101250757	NC_015447.2	60497356	60499689	-	1874	protein_coding	probable protein phosphatase 2C 43
101250835	56.0851	54.6986	43.0077	11.9817	2.21501	0.000281038	0.0023286	LOC101250835	NC_015446.2	443258	446281	-	2089	protein_coding	uncharacterized LOC101250835
101250838	281.426	299.418	277.71	82.8741	1.76223	0.000122113	0.00111372	LOC101250838	NC_015446.2	65256748	65258472	+	1725	protein_coding	piriformospora indica-insensitive protein 2
101250854	145.22	132.433	78.5404	19.9696	2.85459	9.46e-08	1.8e-06	LOC101250854	NC_015448.2	4973768	4979716	-	1775	protein_coding	uncharacterized membrane protein At1g16860
101250892	27.0411	11.5128	4.66975	675.974	-4.63736	7.18e-19	8.09e-17	LOC101250892	NC_015442.2	64035413	64043140	-	1885	protein_coding	UTP--glucose-1-phosphate uridylyltransferase-like
101250893	1.39e-17	2.87557	0.929369	86.8681	-9.44283	9.45e-14	5.4e-12	LOC101250893	NC_015442.2	62764050	62769060	-	1793	protein_coding	protein ESKIMO 1-like
101250906	132.2	130.514	50.4883	10.9832	3.57437	9.24e-10	2.64e-08	LOC101250906	NC_015444.2	59208279	59212630	-	1156	protein_coding	thymidylate kinase%2C transcript variant X2
101250924	67.1018	70.0536	64.5143	1032.43	-3.94105	4.26e-16	3.17e-14	LOC101250924	NC_015438.2	80184890	80189071	-	2316	protein_coding	protein NRT1/ PTR FAMILY 7.3
101250929	6165.34	6554.64	1940.26	345.476	4.15703	1e-18	1.1e-16	LOC101250929	NC_015447.2	2935536	2936158	+	623	protein_coding	histone H3.2
101250945	506.768	409.782	276.775	80.8772	2.64565	1.15e-08	2.64e-07	LOC101250945	NC_015447.2	63950473	63954885	+	2096	protein_coding	WRKY transcription factor 44%2C transcript variant X2
101250959	1.39e-17	1.39e-17	1.38778e-17	129.803	-10.0216	5.43e-17	4.5e-15	LOC101250959	NC_015439.2	34007626	34008615	-	722	protein_coding	protein BOBBER 2-like
101251016	824.249	841.64	920.103	1962.02	-1.25106	0.00293719	0.0173432	LOC101251016	NC_015445.2	56930676	56933622	-	1441	protein_coding	nucleolin
101251031	113.172	110.36	57.0338	308.532	-1.4459	0.00119789	0.00815454	LOC101251031	NC_015438.2	83524820	83528664	+	1121	protein_coding	rac-like GTP-binding protein 5
101251036	42.0639	35.5049	63.5793	171.739	-2.02634	3.13e-05	0.000333944	LOC101251036	NC_015446.2	71563355	71564953	+	1599	protein_coding	crocetin glucosyltransferase%2C chloroplastic-like
101251043	33.0502	20.15	14.0205	93.8575	-1.50229	0.00323344	0.0187806	LOC101251043	NC_015438.2	84195901	84198818	+	1393	protein_coding	transcription factor GAMYB
101251048	1.39e-17	1.39e-17	1.38778e-17	320.514	-11.3248	2.8e-25	6.19e-23	LOC101251048	NC_015447.2	60504769	60507361	-	2025	protein_coding	probable protein phosphatase 2C 43
101251058	1.00165	3.83527	2.79956	49.9241	-5.47341	9.38e-09	2.2e-07	LOC101251058	NC_015439.2	42018437	42020446	+	1457	protein_coding	senescence-specific cysteine protease SAG39-like
101251071	1.00165	1.91586	4.66975	29.9544	-4.73884	5.25e-06	6.77e-05	LOC101251071	NC_015440.2	59438640	59442936	-	2177	protein_coding	lysine-specific demethylase JMJ706-like
101251095	138.21	108.441	160.827	351.467	-1.34574	0.00234316	0.0144123	LOC101251095	NC_015443.2	1599759	1603404	-	1673	protein_coding	uncharacterized LOC101251095%2C transcript variant X6
101251120	1575.39	1476.95	1635.43	561.148	1.48904	0.000455947	0.00355456	LOC101251120	NC_015438.2	903774	904590	+	817	protein_coding	protein NDR1-like
101251124	787.193	710.163	735.894	211.679	1.89422	1.53e-05	0.000176576	LOC101251124	NC_015446.2	54721011	54722797	+	1724	lncRNA	uncharacterized LOC101251124
101251133	23.035	29.7468	33.657	154.765	-2.74155	1.58e-07	2.88e-06	LOC101251133	NC_015447.2	49751990	49753383	+	1394	protein_coding	transmembrane protein 45B
101251139	155.235	118.038	88.8262	993.493	-2.67707	2.79e-09	7.14e-08	LOC101251139	NC_015439.2	51969822	51972459	-	1456	protein_coding	LOB domain-containing protein 36-like%2C transcript variant X2
101251221	17.0259	4.79496	13.0854	138.789	-3.01785	3.22e-08	6.8e-07	LOC101251221	NC_015438.2	80434950	80438256	-	1941	protein_coding	transcription factor bHLH91-like
101251248	698.058	615.154	197.294	24.962	4.79859	1.07e-19	1.29e-17	LOC101251248	NC_015439.2	33741724	33742847	+	987	protein_coding	uncharacterized LOC101251248
101251259	32.0487	36.4646	97.2418	236.641	-2.87951	8.86e-09	2.09e-07	LOC101251259	NC_015440.2	3134603	3138387	+	1915	protein_coding	oxalate--CoA ligase-like
101251300	2.00317	2.87557	3.73466	109.833	-5.69129	2.28e-13	1.22e-11	LOC101251300	NC_015443.2	41068156	41069464	+	1309	protein_coding	mitogen-activated protein kinase kinase kinase 3-like
101251307	1171.78	1110.35	355.321	36.9438	4.98249	5.83e-22	9.4e-20	LOC101251307	NC_015445.2	1346622	1348057	-	716	protein_coding	early nodulin-like protein 3
101251315	37.0563	13.4322	26.1765	149.773	-2.01134	4.75e-05	0.000483452	LOC101251315	NC_015438.2	26846579	26852854	+	2619	protein_coding	transketolase%2C chloroplastic-like
101251333	1.39e-17	1.39e-17	1.38778e-17	14.9771	-6.9167	0.000315208	0.00257006	LOC101251333	NC_015438.2	89753319	89754732	-	1248	protein_coding	desiccation-related protein PCC13-62-like
101251345	12.0183	2.87557	0.929369	1581.6	-7.02521	1.49e-32	7.18e-30	LOC101251345	NC_015447.2	60509100	60512329	-	2132	protein_coding	probable protein phosphatase 2C 43
101251355	1.39e-17	1.39e-17	1.38778e-17	118.82	-9.89415	2.99e-16	2.25e-14	LOC101251355	NC_015439.2	49505088	49506990	-	948	protein_coding	bidirectional sugar transporter SWEET6a
101251362	1.39e-17	1.39e-17	1.38778e-17	11.9817	-6.59775	0.00143701	0.00949863	LOC101251362	NC_015449.2	61721765	61725824	+	1840	protein_coding	uncharacterized LOC101251362
101251365	51.0775	45.1018	59.839	391.406	-2.93484	9.85e-10	2.78e-08	LOC101251365	NC_015440.2	68610483	68613744	+	1861	protein_coding	uncharacterized LOC101251365
101251371	170.258	154.506	86.956	26.959	2.65326	2.36e-07	4.13e-06	LOC101251371	NC_015440.2	70282715	70286946	-	2036	protein_coding	AP2-like ethylene-responsive transcription factor AIL1
101251372	1217.85	1289.81	991.168	308.532	1.9804	5.21e-06	6.74e-05	LOC101251372	NC_015441.2	3138883	3144050	+	1257	protein_coding	GRF1-interacting factor 1-like%2C transcript variant X1
101251390	50.076	68.1342	67.3196	13.9787	1.83163	0.00241222	0.0146961	LOC101251390	NC_015443.2	40170270	40171844	-	1453	protein_coding	myricetin O-methyltransferase-like
101251391	1.39e-17	1.39e-17	1.38778e-17	121.815	-9.93003	1.86e-16	1.45e-14	LOC101251391	NC_015443.2	44497921	44498451	+	531	protein_coding	DUF724 domain-containing protein 3-like
101251412	1495.27	905.939	1176.31	339.485	2.13857	8.84e-07	1.36e-05	LOC101251412	NC_015438.2	906459	907354	+	896	protein_coding	protein NDR1-like
101251437	424.643	428.016	306.697	1296.03	-1.60949	0.000170118	0.00149647	LOC101251437	NC_015439.2	45709620	45710982	+	995	protein_coding	uncharacterized LOC101251437
101251452	1002.52	780.22	653.608	187.715	2.41623	5.69e-08	1.13e-06	LOC101251452	NC_015440.2	52066931	52070809	+	1433	protein_coding	caffeic acid 3-O-methyltransferase
101251455	1.00165	2.87557	1.86445	82.8741	-6.20316	3.57e-12	1.55e-10	LOC101251455	NC_015449.2	63566935	63578587	+	981	protein_coding	MADS-box transcription factor 23-like%2C transcript variant X1
101251479	88.1336	71.9729	42.0727	1127.29	-3.67514	9.98e-15	6.53e-13	LOC101251479	NC_015443.2	4259012	4262638	+	1447	protein_coding	protein EMSY-LIKE 3-like
101251482	9.01378	7.67404	0.929369	54.9166	-2.59047	4.81e-05	0.00048675	LOC101251482	NC_015443.2	42716744	42718509	+	1257	protein_coding	nudix hydrolase 18%2C mitochondrial-like
101251503	34.0517	72.9326	78.5404	335.491	-3.29573	4.04e-11	1.46e-09	LOC101251503	NC_015446.2	1093011	1099568	-	1524	protein_coding	peroxidase 21
101251532	275.417	245.676	259.009	659.998	-1.26046	0.00328984	0.0190991	LOC101251532	NC_015439.2	52915119	52919274	-	2687	protein_coding	probable beta-D-xylosidase 6
101251549	333.505	297.499	190.749	50.9226	2.70833	1.62e-08	3.64e-07	LOC101251549	NC_015440.2	1174518	1178141	+	1648	protein_coding	uncharacterized LOC101251549
101251577	98.1488	76.7714	54.2286	12.9802	2.90665	4.72e-07	7.73e-06	LOC101251577	NC_015441.2	61125435	61127021	-	1587	protein_coding	aspartyl protease AED3-like
101251596	365.554	299.418	151.476	48.9256	2.89823	1.77e-09	4.76e-08	LOC101251596	NC_015444.2	1936136	1939218	+	1957	protein_coding	uncharacterized LOC101251596
101251614	20.0305	71.0133	37.3973	192.707	-3.25811	8.38e-10	2.42e-08	LOC101251614	NC_015438.2	77835815	77839544	+	1338	protein_coding	haloacid dehalogenase-like hydrolase superfamily protein
101251618	538.816	620.912	436.672	178.729	1.59135	0.000282291	0.00233662	LOC101251618	NC_015438.2	82481597	82483969	+	1469	protein_coding	uncharacterized LOC101251618
101251621	1.00165	1.91586	1.38778e-17	1699.42	-10.5591	5.09e-41	7.34e-38	LOC101251621	NC_015446.2	68072599	68075282	+	955	protein_coding	non-specific lipid transfer protein GPI-anchored 2%2C transcript variant X1
101251627	281.426	372.354	323.529	871.677	-1.6306	0.000155072	0.00138095	LOC101251627	NC_015438.2	93557866	93561444	-	1362	protein_coding	nitronate monooxygenase
101251632	2.00317	16.3112	3.73466	45.9302	-4.43577	2.01e-07	3.58e-06	LOC101251632	NC_015447.2	60448057	60451356	-	1722	protein_coding	myb family transcription factor PHL5-like
101251645	27.0411	56.618	55.1636	168.744	-2.63603	2.59e-07	4.47e-06	LOC101251645	NC_015448.2	1874919	1876828	-	1590	protein_coding	F-box protein At3g07870-like%2C transcript variant X1
101251677	1.39e-17	1.39e-17	1.38778e-17	32.9499	-8.04767	1.67e-07	3.03e-06	LOC101251677	NC_015442.2	859531	861747	-	2217	protein_coding	probable histone acetyltransferase HAC-like 1
101251713	1.39e-17	1.39e-17	1.38778e-17	21.9665	-7.46543	1.27e-05	0.000149162	LOC101251713	NC_015446.2	3400048	3401032	-	466	protein_coding	uncharacterized LOC101251713
101251726	115.175	95.0054	71.0598	335.491	-1.54143	0.000568668	0.00429547	LOC101251726	NC_015447.2	48142492	48155286	+	1556	protein_coding	uncharacterized LOC101251726%2C transcript variant X1
101251740	148.225	42.2227	84.1508	940.573	-2.66473	3.44e-09	8.67e-08	LOC101251740	NC_015439.2	42930534	42931886	+	1164	protein_coding	uncharacterized LOC101251740
101251742	1.39e-17	1.39e-17	0.929369	14.9771	-6.9167	0.000315208	0.00257006	LOC101251742	NC_015448.2	10842641	10843468	-	828	protein_coding	MADS-box protein SOC1-like
101251756	2.00317	0.956161	1.86445	391.406	-7.52346	8.98e-25	1.87e-22	LOC101251756	NC_015449.2	3729837	3731964	-	1802	protein_coding	uncharacterized LOC101251756
101251815	35.0532	20.15	20.566	86.8681	-1.30622	0.0103808	0.0487322	LOC101251815	NC_015446.2	66699248	66699878	+	631	protein_coding	rapid alkalinization factor
101251816	1.00165	0.956161	1.38778e-17	53.9181	-5.58417	3.13e-09	7.93e-08	LOC101251816	NC_015446.2	68174127	68178880	-	1481	protein_coding	homocysteine S-methyltransferase 2%2C transcript variant X2
101251833	276.419	209.208	251.528	43.9332	2.65002	4.82e-08	9.8e-07	LOC101251833	NC_015439.2	53791792	53794342	-	2135	protein_coding	probable indole-3-acetic acid-amido synthetase GH3.1
101251847	479.727	453.927	190.749	48.9256	3.29024	1.18e-11	4.71e-10	LOC101251847	NC_015439.2	45409981	45412775	+	2421	protein_coding	uncharacterized protein At1g65710
101251851	22.0335	5.75466	6.53992	82.8741	-1.90525	0.000412542	0.00325026	LOC101251851	NC_015439.2	33941549	33942863	+	1089	protein_coding	BURP domain-containing protein 5-like
101251853	9.01378	22.0693	31.7869	140.786	-3.94666	4.52e-11	1.62e-09	LOC101251853	NC_015440.2	1229075	1231861	+	1821	protein_coding	sugar carrier protein C-like
101251862	502.762	370.435	295.477	22.965	4.44488	3.85e-17	3.25e-15	LOC101251862	NC_015440.2	53427975	53431718	-	2502	protein_coding	probable leucine-rich repeat receptor-like protein kinase At1g35710
101251891	2118.21	1657.37	2375.07	6070.79	-1.51898	0.0003042	0.00249691	LOC101251891	NC_015443.2	31789267	31790147	+	486	protein_coding	wound-induced protein 1
101251949	8.01227	11.5128	13.0854	59.909	-2.88319	7.68e-06	9.53e-05	LOC101251949	NC_015439.2	35426288	35430051	-	902	protein_coding	protein C2-DOMAIN ABA-RELATED 1
101251968	407.618	443.371	370.282	1209.17	-1.56843	0.000248703	0.00208177	LOC101251968	NC_015440.2	65894174	65895157	+	984	protein_coding	uncharacterized protein At1g15400
101251972	214.325	241.837	280.515	879.665	-2.03652	3.37e-06	4.61e-05	LOC101251972	NC_015441.2	3095618	3100498	-	2908	protein_coding	uncharacterized LOC101251972
101252004	83.1261	95.9651	86.956	20.9681	1.98069	0.000279483	0.00231885	LOC101252004	NC_015444.2	60941508	60942939	+	1035	protein_coding	transmembrane protein 97-like
101252066	384.583	234.16	225.346	52.9196	2.85848	2.3e-09	5.99e-08	LOC101252066	NC_015440.2	70231448	70233450	+	1728	protein_coding	cytochrome P450 71A1-like
101252079	20.0305	7.67404	11.2153	95.8544	-2.25156	3.22e-05	0.000341473	LOC101252079	NC_015441.2	58406527	58409663	+	1255	protein_coding	WAT1-related protein At1g43650-like
101252091	1.39e-17	1.39e-17	1.38778e-17	177.73	-10.4746	9.72e-20	1.19e-17	LOC101252091	NC_015443.2	47047769	47049628	-	1526	protein_coding	uncharacterized protein DDB_G0290685-like
101252109	4.0062	0.956161	1.86445	114.826	-4.79836	3.49e-12	1.52e-10	LOC101252109	NC_015446.2	5821660	5823791	+	1091	protein_coding	desiccation-related protein PCC13-62-like
101252128	1.39e-17	1.39e-17	1.38778e-17	187.715	-10.5534	3.11e-20	4.11e-18	LOC101252128	NC_015438.2	97405157	97406284	-	1128	protein_coding	uncharacterized RING finger protein P8B7.15c-like
101252186	172.261	204.409	62.6442	14.9771	3.5128	2.32e-10	7.38e-09	LOC101252186	NC_015443.2	401273	401930	+	658	protein_coding	histone H2B.7-like
101252241	1.39e-17	1.39e-17	1.38778e-17	21.9665	-7.46543	1.27e-05	0.000149162	LOC101252241	NC_015447.2	60685602	60690383	-	1325	protein_coding	squalene synthase-like
101252264	160.243	102.683	42.0727	9.98472	3.98755	1.26e-11	5.01e-10	LOC101252264	NC_015440.2	69355533	69357866	-	1643	protein_coding	GDSL esterase/lipase APG
101252269	11.0168	30.7065	9.34515	111.83	-3.32888	1.36e-08	3.11e-07	LOC101252269	NC_015440.2	65990117	65991314	+	1092	protein_coding	cucumber peeling cupredoxin-like
101252290	529.803	461.605	183.268	22.965	4.52045	1.25e-17	1.17e-15	LOC101252290	NC_015443.2	36622931	36624727	-	1324	protein_coding	syntaxin-related protein KNOLLE
101252329	15.0229	14.3919	18.6959	52.9196	-1.8081	0.00221541	0.0137186	LOC101252329	NC_015447.2	2898815	2901969	+	2670	protein_coding	ras-related protein RABA1f-like
101252338	37.0563	43.1824	15.8907	136.792	-1.88066	0.000147997	0.00132662	LOC101252338	NC_015439.2	27505856	27507775	+	1263	protein_coding	zinc transporter 8-like
101252356	142.216	155.465	150.541	572.132	-2.00732	6.32e-06	7.98e-05	LOC101252356	NC_015448.2	48393746	48395960	+	1091	protein_coding	PRELI domain containing protein 3A-like%2C transcript variant X1
101252389	322.489	298.458	111.268	5.99078	5.7211	8.44e-20	1.04e-17	LOC101252389	NC_015441.2	58479804	58482628	-	1127	protein_coding	uncharacterized LOC101252389
101252395	44.0669	39.3437	40.2025	154.765	-1.8094	0.000192465	0.00167207	LOC101252395	NC_015442.2	35764200	35776598	-	3079	protein_coding	respiratory burst oxidase homolog protein E-like%2C transcript variant X2
101252404	1.39e-17	1.39e-17	1.38778e-17	1168.23	-13.1903	1.85e-38	1.89e-35	LOC101252404	NC_015443.2	47043338	47044541	-	944	protein_coding	protein yippee-like At3g08990
101252430	113.172	115.159	100.047	318.517	-1.49183	0.000832566	0.0060024	LOC101252430	NC_015438.2	78977383	78981327	-	2090	protein_coding	protein trichome birefringence-like 11
101252444	19.029	11.5128	14.9556	87.8666	-2.19973	5.97e-05	0.000589945	LOC101252444	NC_015438.2	88151440	88160069	+	3812	protein_coding	ankyrin repeat domain-containing protein 50-like%2C transcript variant X5
101252447	5933.99	8396.28	11435.9	2629.01	1.17444	0.00485156	0.0262697	LOC101252447	NC_015447.2	63915913	63918559	+	2647	protein_coding	subtilisin-like protease SBT1.9
101252465	285.433	561.412	609.66	2284.53	-3.00013	2.42e-11	9.12e-10	LOC101252465	NC_015440.2	3110662	3112103	+	834	protein_coding	uncharacterized LOC101252465
101252466	655.994	1047.01	781.713	242.632	1.43444	0.000918352	0.0064688	LOC101252466	NC_015440.2	4095954	4098885	-	1736	protein_coding	5'-adenylylsulfate reductase 3%2C chloroplastic-like
101252467	1.39e-17	2.87557	1.86445	26.959	-7.75938	1.61e-06	2.34e-05	LOC101252467	NC_015440.2	10641462	10643593	+	1995	protein_coding	myosin heavy chain kinase B-like
101252493	224.34	142.99	134.645	47.9272	2.22381	3.78e-06	5.03e-05	LOC101252493	NC_015443.2	157307	159140	-	1293	protein_coding	dof zinc finger protein DOF2.1-like
101252495	177.269	148.748	68.2546	6.98927	4.64007	7.13e-14	4.16e-12	LOC101252495	NC_015443.2	31829859	31831019	+	1020	protein_coding	uncharacterized protein At4g08330%2C chloroplastic-like
101252505	4116.24	4528.75	4629.52	14438.1	-1.81045	1.9e-05	0.000215814	Cyp-3	NC_015444.2	54505258	54507542	-	1388	protein_coding	cysteine proteinase 3
101252511	324.492	316.692	368.412	1606.56	-2.30728	1.41e-07	2.6e-06	LOC101252511	NC_015445.2	56847349	56855291	-	1211	protein_coding	polyadenylate-binding protein-interacting protein 6%2C transcript variant X1
101252520	119.181	103.643	79.4755	17.9726	2.72078	6.24e-07	9.96e-06	LOC101252520	NC_015438.2	75179252	75179855	+	604	protein_coding	putative lipid-transfer protein DIR1
101252545	56.0851	60.4567	57.0338	283.57	-2.33544	7.72e-07	1.2e-05	LOC101252545	NC_015448.2	1800479	1802371	+	1893	protein_coding	methyltransferase-like protein 13
101252561	479.727	495.194	335.685	121.815	1.97642	1.03e-05	0.000124354	LOC101252561	NC_015449.2	37683637	37688812	-	3227	protein_coding	inactive protein kinase SELMODRAFT_444075
101252563	130.197	202.49	222.541	547.17	-2.07023	3.6e-06	4.85e-05	LOC101252563	NC_015440.2	56623056	56627249	-	2023	protein_coding	serine/threonine-protein kinase AtPK2/AtPK19
101252604	4.0062	5.75466	5.60483	26.959	-2.71286	0.000872039	0.00619954	LOC101252604	NC_015444.2	63588177	63592797	+	3423	pseudogene	PF00931:NB-ARC domain|PF01582:TIR domain
101252606	3737.66	3611.29	3817.88	1134.28	1.72025	4.96e-05	0.000500349	LOC101252606	NC_015444.2	65755891	65765353	-	2067	protein_coding	uncharacterized LOC101252606%2C transcript variant X2
101252610	29.0441	24.9484	21.5011	3.99381	2.82409	0.000466301	0.00362491	LOC101252610	NC_015445.2	25561488	25565073	-	1574	protein_coding	homogentisate geranylgeranyltransferase-like%2C transcript variant X2
101252647	128.194	134.352	76.6703	25.9605	2.29841	9.6e-06	0.000116364	LOC101252647	NC_015439.2	47481767	47485656	-	3890	protein_coding	probable LRR receptor-like serine/threonine-protein kinase At4g36180
101252649	14.0214	14.3919	8.41007	190.711	-3.75384	1.64e-11	6.43e-10	LOC101252649	NC_015439.2	45663471	45665470	-	1450	protein_coding	beta-glucuronosyltransferase GlcAT14A-like
101252665	1.39e-17	1.39e-17	1.86445	29.9544	-7.91071	5.06e-07	8.17e-06	LOC101252665	NC_015449.2	3849694	3854589	-	1975	protein_coding	probable sugar phosphate/phosphate translocator At1g06470
101252678	33.0502	99.8038	76.6703	398.395	-3.58648	1.02e-12	4.84e-11	LOC101252678	NC_015441.2	4233161	4233469	-	309	protein_coding	monothiol glutaredoxin-S1-like
101252681	1568.38	1710.15	2045.93	455.309	1.78407	3.19e-05	0.000340185	LOC101252681	NC_015441.2	62470204	62473190	+	1984	protein_coding	growth-regulating factor 1-like
101252702	1.39e-17	1.39e-17	1.38778e-17	29.9544	-7.91071	5.06e-07	8.17e-06	LOC101252702	NC_015444.2	56400395	56403559	+	1643	protein_coding	beta-amyrin 28-oxidase-like
101252717	266.404	421.298	89.7612	11.9817	4.4604	4.83e-15	3.28e-13	LOC101252717	NC_015438.2	81315471	81316060	+	590	protein_coding	histone H3.2
101252739	182.276	193.853	224.411	52.9196	1.78183	0.000190628	0.00165787	LOC101252739	NC_015439.2	44778553	44779939	+	1387	protein_coding	uncharacterized LOC101252739
101252742	150.228	101.723	64.5143	14.9771	3.31551	2.45e-09	6.34e-08	LOC101252742	NC_015439.2	38027054	38031137	-	1965	protein_coding	protein WVD2-like 7%2C transcript variant X1
101252766	17.0259	33.5856	31.7869	86.8681	-2.34263	2.59e-05	0.000283157	LOC101252766	NC_015441.2	286638	289568	-	1757	protein_coding	ureide permease 1-like%2C transcript variant X2
101252777	75.1139	176.579	62.6442	597.094	-2.98871	1.8e-10	5.88e-09	LOC101252777	NC_015442.2	1477289	1478461	-	711	protein_coding	thioredoxin H4
101252802	1.39e-17	1.39e-17	1.38778e-17	14.9771	-6.9167	0.000315208	0.00257006	LOC101252802	NC_015445.2	65278057	65279175	+	1119	protein_coding	putative F-box protein At3g25750
101252833	1.39e-17	1.39e-17	0.929369	31.9514	-8.00345	2.4e-07	4.18e-06	LOC101252833	NC_015447.2	60779858	60780814	-	957	protein_coding	probable protein phosphatase 2C 55
101252839	10.0153	6.71435	13.0854	848.712	-6.38733	4.3e-27	1.17e-24	LOC101252839	NC_015448.2	2041697	2044100	+	2336	protein_coding	methyltransferase-like protein 13
101252845	14.0214	10.5531	11.2153	189.712	-3.74627	1.81e-11	6.99e-10	LOC101252845	NC_015439.2	49096247	49099178	+	1730	protein_coding	zinc finger CCCH domain-containing protein 14
101252861	15.0229	9.59342	10.2802	50.9226	-1.75274	0.00314483	0.0183615	LOC101252861	NC_015449.2	64670434	64674489	-	2027	protein_coding	L-ascorbate oxidase homolog
101252867	479.727	605.557	447.893	176.732	1.44001	0.00100129	0.00699278	LOC101252867	NC_015441.2	7793686	7795006	+	609	protein_coding	protein GAST1-like
101252878	8.01227	11.5128	11.2153	145.779	-4.16435	8.41e-12	3.45e-10	LOC101252878	NC_015442.2	1066145	1068826	+	2595	protein_coding	formin-like protein 4
101252884	1161.76	414.58	592.829	156.762	2.88867	1.98e-10	6.39e-09	LOC101252884	NC_015442.2	60251496	60255834	-	1420	protein_coding	GDSL esterase/lipase At4g01130-like%2C transcript variant X1
101252898	101.153	102.683	112.203	310.529	-1.61698	0.00032564	0.00264534	LOC101252898	NC_015444.2	16969455	16970133	+	493	lncRNA	uncharacterized LOC101252898
101252924	1.00165	1.91586	1.38778e-17	14.9771	-3.74482	0.00213372	0.0133101	LOC101252924	NC_015446.2	65095603	65097670	-	1687	protein_coding	11S globulin seed storage protein 2-like
101252943	1025.55	1085.4	798.544	320.514	1.67756	0.0001	0.000937942	LOC101252943	NC_015439.2	49363709	49364529	+	821	protein_coding	50S ribosomal protein L12%2C chloroplastic-like
101252948	271.411	279.265	198.229	68.8953	1.97605	2.18e-05	0.000243664	LOC101252948	NC_015439.2	40975947	40981470	-	2571	protein_coding	subtilisin-like protease SBT5.6
101252966	260.395	299.418	384.308	1303.02	-2.32254	1.28e-07	2.37e-06	LOC101252966	NC_015449.2	63632004	63639046	+	1781	protein_coding	amino acid permease 6
101252998	110.167	109.401	62.6442	632.041	-2.51898	2.98e-08	6.36e-07	LOC101252998	NC_015443.2	47009925	47013626	+	2378	protein_coding	uncharacterized LOC101252998
101253006	27.0411	29.7468	22.4362	133.797	-2.30152	7.62e-06	9.47e-05	LOC101253006	NC_015444.2	67106992	67111058	-	2250	protein_coding	zinc finger CCCH domain-containing protein 18%2C transcript variant X4
101253036	1.00165	0.956161	1.86445	17.9726	-4.00587	0.000575412	0.00433042	LOC101253036	NC_015438.2	97425961	97427224	+	1056	protein_coding	aquaporin-like
101253046	1.39e-17	0.956161	1.38778e-17	29.9544	-7.91071	5.06e-07	8.17e-06	LOC101253046	NC_015439.2	42882582	42884178	-	1064	protein_coding	pistil-specific extensin-like protein
101253095	18.0274	23.029	16.8257	147.776	-3.0264	2.17e-08	4.75e-07	LOC101253095	NC_015443.2	41750659	41751449	-	791	pseudogene	-
101253097	53.0805	74.852	82.2807	238.638	-2.16593	5.01e-06	6.5e-05	LOC101253097	NC_015444.2	1983836	1984855	+	526	pseudogene	-
101253113	3.00468	1.39e-17	1.38778e-17	18.9711	-2.60926	0.00484911	0.0262623	LOC101253113	NC_015445.2	65273444	65275569	-	1207	protein_coding	GDSL esterase/lipase At1g33811-like
101253166	667.011	567.17	448.828	114.826	2.53696	2.38e-08	5.17e-07	LOC101253166	NC_015440.2	56775010	56779987	+	2187	protein_coding	protein NETWORKED 4B%2C transcript variant X1
101253199	10.0153	17.2709	6.53992	1510.71	-7.21912	4.75e-33	2.33e-30	LOC101253199	NC_015443.2	44162689	44169134	-	2766	protein_coding	primary amine oxidase-like
101253224	4637.02	4802.26	1255.79	245.627	4.23796	4.12e-19	4.77e-17	LOC101253224	NC_015438.2	81328836	81329490	-	655	protein_coding	histone H3.2
101253242	590.895	485.597	233.762	72.8893	3.01695	1.4e-10	4.65e-09	LOC101253242	NC_015439.2	54463638	54467426	-	1936	protein_coding	protein WVD2-like 4
101253245	350.531	158.345	225.346	32.9499	3.40624	1.15e-11	4.62e-10	LOC101253245	NC_015439.2	50197375	50199193	+	1407	protein_coding	myb-related protein 306-like
101253257	10944.6	333.967	2981.93	86.8681	6.97511	7.79e-38	6.82e-35	LOC101253257	NC_015449.2	2519632	2520698	-	1067	protein_coding	ethylene-responsive transcription factor ERF017
101253283	6.00923	3.83527	8.41007	45.9302	-2.90844	3.04e-05	0.000326134	LOC101253283	NC_015442.2	1482311	1486406	-	1533	protein_coding	thioredoxin H4%2C transcript variant X3
101253296	4.0062	1.39e-17	0.929369	74.8863	-4.18252	4.27e-09	1.05e-07	LOC101253296	NC_015443.2	46948669	46953295	-	2816	protein_coding	putative respiratory burst oxidase homolog protein H
101253328	510.774	387.709	304.827	1719.39	-1.75089	4.34e-05	0.000445653	LOC101253328	NC_015438.2	97477417	97482581	-	2188	protein_coding	probable alkaline/neutral invertase B%2C transcript variant X1
101253341	616.935	698.647	871.48	3188.16	-2.3693	5.21e-08	1.05e-06	LOC101253341	NC_015439.2	46531741	46534720	-	1517	protein_coding	protein STRICTOSIDINE SYNTHASE-LIKE 6
101253344	1.39e-17	0.956161	0.929369	40.9378	-8.35976	1.09e-08	2.52e-07	LOC101253344	NC_015439.2	42861012	42862534	-	1309	protein_coding	pistil-specific extensin-like protein
101253355	77.117	117.078	103.787	294.553	-1.93169	2.61e-05	0.000284595	LOC101253355	NC_015449.2	632355	636437	-	3295	protein_coding	putative late blight resistance protein homolog R1B-16
101253357	136.206	167.941	185.138	56.9135	1.25711	0.00868061	0.0420059	LOC101253357	NC_015440.2	1440454	1443857	+	3046	protein_coding	uncharacterized LOC101253357
101253360	2.00317	1.39e-17	2.79956	173.736	-6.35227	3.37e-17	2.91e-15	LOC101253360	NC_015449.2	218973	219878	+	906	protein_coding	mitogen-activated protein kinase kinase kinase ANP1-like
101253381	121.184	105.562	75.7352	450.317	-1.89266	2.31e-05	0.000256522	LOC101253381	NC_015442.2	64724513	64729913	+	4141	protein_coding	myosin-3%2C transcript variant X2
101253392	11.0168	5.75466	4.66975	74.8863	-2.75114	4.59e-06	6.02e-05	LOC101253392	NC_015444.2	19305644	19306650	-	1007	pseudogene	-
101253405	613.93	685.211	388.049	49.9241	3.61695	1.27e-13	7.15e-12	LOC101253405	NC_015445.2	57001823	57003679	+	625	lncRNA	uncharacterized LOC101253405
101253409	19.029	10.5531	13.0854	121.815	-2.67047	7.49e-07	1.17e-05	LOC101253409	NC_015445.2	65268978	65271654	-	1047	protein_coding	GDSL esterase/lipase At5g08460-like
101253421	524.795	542.218	407.685	59.909	3.12824	5.39e-11	1.92e-09	LOC101253421	NC_015446.2	61380483	61383874	+	3299	protein_coding	FT-interacting protein 1
101253427	1.39e-17	1.39e-17	1.38778e-17	52.9196	-8.72914	2.96e-10	9.18e-09	LOC101253427	NC_015446.2	71620872	71622751	+	1649	protein_coding	cytochrome P450 83B1-like
101253448	332.504	508.629	676.05	1451.8	-2.12598	1.07e-06	1.62e-05	LOC101253448	NC_015439.2	40054898	40060302	-	2308	protein_coding	cationic amino acid transporter 1%2C transcript variant X1
101253456	189.287	193.853	149.606	50.9226	1.89161	7.83e-05	0.000752735	LOC101253456	NC_015440.2	859206	862986	-	1512	protein_coding	GDSL esterase/lipase At5g45910
101253469	765.159	785.018	590.959	2395.37	-1.64625	0.000106537	0.000990551	LOC101253469	NC_015440.2	68037553	68042348	+	1401	protein_coding	anamorsin homolog%2C transcript variant X1
101253476	32.0487	48.9405	58.9039	152.768	-2.24858	7.6e-06	9.46e-05	LOC101253476	NC_015441.2	5667973	5670615	+	2643	protein_coding	G-type lectin S-receptor-like serine/threonine-protein kinase At5g35370
101253482	129.196	502.871	361.867	1765.32	-3.77101	1.12e-15	8.06e-14	LOC101253482	NC_015442.2	2528464	2529397	-	934	protein_coding	wiskott-Aldrich syndrome protein family member 2
101253519	1.00165	0.956161	1.38778e-17	97.8514	-6.4425	1.97e-13	1.07e-11	LOC101253519	NC_015445.2	58567336	58572901	+	3120	protein_coding	importin-5-like
101253619	76.1154	45.1018	47.6831	12.9802	2.5404	1.48e-05	0.000170908	LOC101253619	NC_015446.2	4386812	4388173	+	1007	protein_coding	laccase-17-like
101253636	36.0547	36.4646	33.657	7.98775	2.15689	0.00172833	0.0111118	LOC101253636	NC_015447.2	39839780	39841875	-	1340	protein_coding	peroxidase 43-like
101253661	1.00165	1.91586	1.38778e-17	24.962	-4.47701	3.37e-05	0.000355265	LOC101253661	NC_015439.2	33735761	33736445	-	685	protein_coding	chaperone protein dnaJ 11%2C chloroplastic-like
101253663	349.53	354.12	424.516	976.518	-1.4819	0.000545819	0.00414458	LOC101253663	NC_015440.2	1969662	1977886	-	1877	protein_coding	mitochondrial carrier protein MTM1%2C transcript variant X1
101253668	1.39e-17	23.029	1.38778e-17	61.9059	-8.95492	2.69e-11	1e-09	LOC101253668	NC_015449.2	224481	229304	+	1775	protein_coding	diacylglycerol kinase 5-like
101253674	97.1473	214.006	86.021	1129.29	-3.5374	5.8e-14	3.41e-12	LOC101253674	NC_015440.2	65965691	65966962	+	1165	protein_coding	uncharacterized LOC101253674
101253690	1.39e-17	1.39e-17	1.38778e-17	28.9559	-7.86201	7.4e-07	1.16e-05	LOC101253690	NC_015443.2	289772	291726	+	1955	protein_coding	exocyst complex component EXO70A1-like
101253698	319.484	440.492	268.36	89.8635	1.82849	6.11e-05	0.000602566	LOC101253698	NC_015444.2	1992425	1993722	+	647	protein_coding	metallocarboxypeptidase inhibitor-like
101253723	103.156	125.715	74.8001	318.517	-1.62536	0.000297943	0.00245458	LOC101253723	NC_015446.2	69713903	69714942	-	1040	protein_coding	protein LIGHT-DEPENDENT SHORT HYPOCOTYLS 4
101253729	1.39e-17	1.39e-17	1.38778e-17	106.838	-9.74097	2.22e-15	1.55e-13	LOC101253729	NC_015438.2	91575242	91576313	+	966	protein_coding	germin-like protein subfamily 1 member 14
101253756	48.073	71.0133	28.0466	5.99078	2.97833	1.86e-05	0.000211796	LAT56	NC_015440.2	26603254	26604893	+	1478	protein_coding	pectate lyase P56
101253757	169.257	170.82	158.956	434.341	-1.35897	0.00189671	0.0120617	LOC101253757	NC_015449.2	37595985	37602416	-	4433	protein_coding	probable phospholipid-transporting ATPase 4%2C transcript variant X2
101253797	98.1488	106.522	69.1897	17.9726	2.441	9.35e-06	0.000113639	LOC101253797	NC_015443.2	44120446	44125082	+	1612	protein_coding	tryptophan aminotransferase-related protein 2
101253831	358.543	345.483	394.594	1048.41	-1.54765	0.000311525	0.00255276	LOC101253831	NC_015438.2	87114143	87117739	-	1383	protein_coding	E3 ubiquitin-protein ligase SINAT5
101253856	2770.2	2283.09	1083.74	265.597	3.38206	1.37e-13	7.67e-12	LOC101253856	NC_015439.2	42857584	42858718	-	1002	protein_coding	pistil-specific extensin-like protein
101253861	1.39e-17	1.39e-17	1.38778e-17	32.9499	-8.04767	1.67e-07	3.03e-06	LOC101253861	NC_015448.2	54622719	54625969	+	1141	protein_coding	uncharacterized LOC101253861
101253866	595.903	613.235	446.023	183.721	1.69688	0.000108961	0.00101145	LOC101253866	NC_015440.2	5769356	5770096	-	741	protein_coding	uncharacterized LOC101253866
101253868	52.079	17.2709	20.566	1.39e-17	8.70609	3.92e-10	1.19e-08	LOC101253868	NC_015449.2	3966486	3970046	-	1708	protein_coding	glucose-1-phosphate adenylyltransferase small subunit%2C chloroplastic/amyloplastic-like
101253871	362.549	431.855	370.282	1415.85	-1.96505	5.7e-06	7.27e-05	LOC101253871	NC_015440.2	51981875	51986153	+	2177	protein_coding	uncharacterized calcium-binding protein At1g02270%2C transcript variant X1
101253893	2.00317	1.91586	1.86445	16.9741	-3.00634	0.00351516	0.0201121	LOC101253893	NC_015441.2	58667987	58671379	-	1138	protein_coding	ribonuclease P protein subunit p25-like protein
101253920	383.581	403.064	288.931	95.8544	1.9992	1.06e-05	0.000127704	LOC101253920	NC_015445.2	65263941	65264839	-	899	protein_coding	uncharacterized LOC101253920
101253955	281.426	283.104	244.048	983.508	-1.80472	3.03e-05	0.000325738	LOC101253955	NC_015448.2	1861449	1866808	-	2128	protein_coding	uncharacterized LOC101253955%2C transcript variant X1
101253959	804.218	1307.09	1083.74	2830.71	-1.81534	2.07e-05	0.000232659	LOC101253959	NC_015439.2	44716613	44717872	-	1260	protein_coding	uncharacterized LOC101253959
101253976	1.39e-17	1.39e-17	1.38778e-17	15.9756	-7.00906	0.000193974	0.00167451	LOC101253976	NC_015449.2	3614674	3615538	+	865	protein_coding	E3 ubiquitin-protein ligase RMA1H1-like
101253979	3.00468	6.71435	1.86445	73.8878	-4.56375	1.16e-09	3.25e-08	LOC101253979	NC_015440.2	11145537	11147111	-	1243	protein_coding	calcium uniporter protein 1%2C mitochondrial-like
101253982	60.0912	77.7311	61.7091	328.501	-2.44823	1.94e-07	3.48e-06	LOC101253982	NC_015449.2	62919933	62924011	-	1660	protein_coding	transcription factor TGA1
101253985	187.284	148.748	119.683	25.9605	2.84486	3.33e-08	7.03e-07	LOC101253985	NC_015440.2	68503149	68508026	+	2646	protein_coding	uncharacterized LOC101253985
101253990	18.0274	26.8678	70.1248	271.588	-3.90386	4.01e-13	2.07e-11	LOC101253990	NC_015440.2	66229597	66239672	-	4365	protein_coding	uncharacterized LOC101253990%2C transcript variant X4
101254009	264.401	174.659	67.3196	14.9771	4.13057	7.58e-14	4.42e-12	LOC101254009	NC_015444.2	54144800	54145634	-	835	protein_coding	uncharacterized LOC101254009
101254035	130.197	200.571	88.8262	17.9726	2.8482	1.66e-07	3.03e-06	LOC101254035	NC_015446.2	70675638	70676695	-	690	protein_coding	glycine-rich protein 5-like
101254037	542.822	474.081	496.517	1176.22	-1.11542	0.00828105	0.0405501	LOC101254037	NC_015438.2	90687821	90695579	+	2103	protein_coding	rhodanese-like domain-containing protein 6
101254047	5.00772	62.3761	6.53992	254.614	-5.63319	2.79e-18	2.81e-16	LOC101254047	NC_015447.2	60889699	60891837	-	1488	pseudogene	PF00201:UDP-glucoronosyl and UDP-glucosyl transferase
101254055	168.255	181.377	98.1769	33.9484	2.305	4.02e-06	5.32e-05	LOC101254055	NC_015439.2	39040908	39043705	-	847	protein_coding	uncharacterized protein C12B10.15c
101254074	118.179	90.2069	98.1769	801.783	-2.76094	1.4e-09	3.85e-08	LOC101254074	NC_015449.2	64598418	64599899	-	896	protein_coding	uncharacterized LOC101254074
101254085	1.39e-17	1.39e-17	1.38778e-17	526.202	-12.0398	3.39e-30	1.28e-27	LOC101254085	NC_015441.2	62770501	62771973	-	1078	protein_coding	cyclin-D5-2-like
101254109	214.325	353.16	115.943	39.9393	2.42025	7.87e-07	1.23e-05	LOC101254109	NC_015444.2	57337583	57339336	+	1754	protein_coding	beta-D-glucosyl crocetin beta-1%2C6-glucosyltransferase-like
101254128	480.728	281.184	353.451	95.8544	2.3248	3.5e-07	5.86e-06	LOC101254128	NC_015438.2	79098976	79100820	-	1468	protein_coding	basic 7S globulin-like
101254153	2125.22	2595.94	1295.07	264.598	3.00514	2.55e-11	9.54e-10	CD1	NC_015448.2	1004299	1007149	+	1408	protein_coding	GDSL esterase/lipase
101254164	1.39e-17	1.91586	1.38778e-17	87.8666	-9.4593	7.72e-14	4.49e-12	LOC101254164	NC_015448.2	54627207	54632949	+	1313	protein_coding	uncharacterized LOC101254164
101254185	371.563	356.999	221.606	77.8817	2.25242	1.05e-06	1.6e-05	LOC101254185	NW_004195829.1	268	1291	-	607	protein_coding	protein HOTHEAD-like
101254202	11.0168	14.3919	13.0854	47.9272	-2.10864	0.000759269	0.00553743	LOC101254202	NC_015442.2	7817995	7819149	+	1155	protein_coding	uncharacterized LOC101254202
101254214	36.0547	44.1421	51.4234	0.998354	5.00912	6.64e-07	1.06e-05	LOC101254214	NC_015443.2	38662239	38662964	-	726	protein_coding	14 kDa proline-rich protein DC2.15
101254216	1.39e-17	1.39e-17	1.38778e-17	15.9756	-7.00906	0.000193974	0.00167451	LOC101254216	NC_015443.2	37690052	37690655	+	502	protein_coding	non-specific lipid-transfer protein-like
101254232	1054.6	845.479	571.322	188.714	2.48164	2.62e-08	5.65e-07	LOC101254232	NC_015446.2	25170948	25173963	-	2063	protein_coding	WEB family protein At2g38370
101254244	416.631	412.661	262.749	83.8726	2.31078	4.98e-07	8.09e-06	LOC101254244	NC_015447.2	756748	762657	-	2134	protein_coding	serine/threonine-protein kinase PRP4 homolog
101254247	57.0866	61.4164	65.4494	292.556	-2.35495	6.03e-07	9.64e-06	LOC101254247	NC_015438.2	88432206	88435071	+	2866	protein_coding	pentatricopeptide repeat-containing protein At3g49170%2C chloroplastic
101254267	237.36	227.442	126.229	29.9544	2.98098	3.82e-09	9.53e-08	LOC101254267	NC_015448.2	51646398	51649726	+	1102	protein_coding	uncharacterized protein At3g17950-like
101254270	275.417	245.676	425.451	2428.32	-3.13968	3.75e-12	1.62e-10	LOC101254270	NC_015448.2	55883796	55890288	+	3312	protein_coding	serine/threonine-protein kinase CDL1-like%2C transcript variant X2
101254272	1.39e-17	1.39e-17	1.38778e-17	156.762	-10.2936	1.27e-18	1.35e-16	LOC101254272	NC_015439.2	33645959	33646579	+	621	protein_coding	uncharacterized LOC101254272
101254300	45.0684	58.5374	27.1115	3.99381	3.45576	4.66e-06	6.1e-05	LOC101254300	NC_015442.2	50543142	50548232	+	1902	protein_coding	transcriptional regulator STERILE APETALA-like
101254307	51.0775	85.4085	56.0987	429.348	-3.06829	1.82e-10	5.94e-09	LOC101254307	NC_015443.2	49383170	49384048	+	698	protein_coding	non-specific lipid-transfer protein-like protein At5g64080
101254351	160.243	134.352	158.956	1343.96	-3.06717	1.72e-11	6.67e-10	LOC101254351	NC_015439.2	48345073	48348082	-	1480	protein_coding	BAC19.2%2C transcript variant X1
101254372	228.346	173.699	111.268	37.9423	2.58538	1.54e-07	2.83e-06	LOC101254372	NC_015440.2	69829975	69832777	-	1849	protein_coding	protein IQ-DOMAIN 1-like
101254376	24.0365	30.7065	13.0854	813.765	-5.07406	1.81e-21	2.75e-19	LOC101254376	NC_015441.2	5599220	5603251	-	1739	protein_coding	uncharacterized LOC101254376
101254409	36.0547	8.63373	17.7608	190.711	-2.39908	1.21e-06	1.8e-05	LOC101254409	NC_015445.2	24287156	24291824	-	1801	protein_coding	probable glycosyltransferase At5g25310
101254463	5.00772	7.67404	3.73466	31.9514	-2.64376	0.000495363	0.003829	LOC101254463	NC_015449.2	63689764	63693529	+	3138	protein_coding	probable xyloglucan glycosyltransferase 12
101254557	115.175	71.9729	38.3324	3.99381	4.80697	3.49e-12	1.52e-10	LOC101254557	NC_015448.2	6128062	6131794	+	1399	protein_coding	uncharacterized LOC101254557
101254596	301.457	398.266	398.334	92.859	1.69749	0.000190446	0.00165688	LOC101254596	NC_015442.2	60087151	60088888	+	1662	protein_coding	delta(8)-fatty-acid desaturase-like
101254607	1.39e-17	1.39e-17	1.38778e-17	898.636	-12.8118	1.03e-35	6.8e-33	LOC101254607	NC_015444.2	6223689	6224631	-	576	protein_coding	defensin-like protein
101254619	456.692	418.419	201.035	31.9514	3.83203	4.05e-14	2.4e-12	LOC101254619	NC_015445.2	52373374	52375918	+	1609	protein_coding	protein IQ-DOMAIN 1%2C transcript variant X2
101254657	1073.63	948.165	367.477	105.839	3.34101	8.11e-13	3.93e-11	LOC101254657	NC_015439.2	39975127	39977683	-	1798	protein_coding	patellin-4
101254663	179.272	147.788	83.2157	579.121	-1.69102	0.000112835	0.00104111	LOC101254663	NC_015439.2	37329899	37333601	+	2167	protein_coding	uncharacterized LOC101254663%2C transcript variant X2
101254674	6.00923	6.71435	12.1504	39.9393	-2.7074	0.000137515	0.00124219	LOC101254674	NC_015449.2	65382023	65382952	-	930	protein_coding	protein GLUTAMINE DUMPER 2-like
101254683	1.39e-17	1.39e-17	1.38778e-17	416.368	-11.7022	7.79e-28	2.25e-25	LOC101254683	NC_015441.2	5583811	5586169	-	1570	protein_coding	uncharacterized LOC101254683
101254689	312.474	223.603	366.542	1168.23	-1.90209	1.11e-05	0.000132891	LOC101254689	NC_015442.2	1519860	1523575	-	2057	protein_coding	protein NRT1/ PTR FAMILY 2.13
101254746	6.00923	23.9887	4.66975	66.8984	-3.44974	2.63e-07	4.54e-06	LOC101254746	NC_015447.2	63087781	63089425	+	1645	protein_coding	probable F-box protein At1g60180
101254779	274.416	299.418	175.788	51.9211	2.39915	5.06e-07	8.17e-06	LOC101254779	NC_015440.2	62316761	62322724	-	3405	protein_coding	protein STICHEL-like 2
101254798	14.0214	52.7793	37.3973	473.282	-5.06459	1.6e-19	1.92e-17	LOC101254798	NC_015442.2	64692112	64695290	+	3102	protein_coding	ABC transporter G family member 6
101254806	4510.83	4263.87	2361.98	835.732	2.43211	2.29e-08	4.97e-07	LOC101254806	NC_015443.2	45876703	45877762	-	625	protein_coding	photosystem I subunit O
101254823	1818.76	1124.75	1293.2	422.359	2.10608	1.16e-06	1.74e-05	LOC101254823	NC_015446.2	14009128	14010959	+	1832	protein_coding	CBL-interacting serine/threonine-protein kinase 14
101254847	26.0396	30.7065	33.657	131.8	-2.33404	6.3e-06	7.97e-05	LOC101254847	NC_015447.2	56056850	56057997	+	906	protein_coding	proline-rich protein 4-like
101254886	320.486	287.902	259.944	93.8575	1.77036	9.88e-05	0.000927212	LOC101254886	NC_015440.2	68478540	68480369	-	1609	protein_coding	root phototropism protein 3-like
101254904	107.162	105.562	71.9949	11.9817	3.14759	6.16e-08	1.21e-06	LOC101254904	NC_015443.2	574442	575501	-	571	protein_coding	flowering-promoting factor 1-like
101254906	15068.8	5953.88	7554.42	1995.97	2.91633	3.92e-11	1.42e-09	LOC101254906	NC_015443.2	32269342	32270247	-	906	protein_coding	uncharacterized LOC101254906
101254918	14385.8	17021	12599.1	2518.18	2.51413	7.04e-09	1.68e-07	LOC101254918	NC_015444.2	54043730	54044662	+	933	protein_coding	auxin-binding protein ABP19a-like
101254960	104.158	143.949	131.839	632.041	-2.5998	1.24e-08	2.84e-07	LOC101254960	NC_015439.2	50154444	50155531	-	789	lncRNA	uncharacterized LOC101254960
101254978	165.25	280.224	160.827	3430.79	-4.37478	7.56e-20	9.37e-18	LOC101254978	NC_015449.2	40058004	40059077	+	626	protein_coding	peamaclein-like
101255045	1.00165	1.39e-17	1.38778e-17	411.376	-8.51288	2.39e-26	6e-24	LOC101255045	NC_015439.2	54429546	54430358	+	736	protein_coding	mavicyanin
101255095	244.37	252.394	240.307	589.106	-1.26903	0.00320802	0.0186772	LOC101255095	NC_015442.2	7983421	7985620	-	1269	protein_coding	uncharacterized LOC101255095
101255111	4.0062	4.79496	1.86445	45.9302	-3.47878	3.58e-06	4.84e-05	LOC101255111	NC_015443.2	38600640	38605137	-	1666	protein_coding	probable trehalose-phosphate phosphatase F%2C transcript variant X1
101255112	1.39e-17	1.39e-17	1.38778e-17	345.476	-11.433	5.53e-26	1.34e-23	LOC101255112	NC_015443.2	46817176	46818612	-	1090	protein_coding	uncharacterized LOC101255112
101255122	283.43	384.83	319.788	811.768	-1.51766	0.000417306	0.00328252	LOC101255122	NC_015438.2	5365556	5369560	-	2403	protein_coding	protein TWIN LOV 1-like%2C transcript variant X3
101255145	81.123	122.836	127.164	337.488	-2.05497	7.61e-06	9.46e-05	LOC101255145	NC_015447.2	55710898	55712935	-	681	protein_coding	protein TAPETUM DETERMINANT 1-like%2C transcript variant X2
101255150	218.331	263.91	215.996	57.912	1.91229	5.22e-05	0.000523763	LOC101255150	NC_015447.2	58229242	58233915	-	3303	protein_coding	protein SCARECROW%2C transcript variant X2
101255154	3274.96	2932.79	941.61	132.798	4.62286	2.35e-21	3.51e-19	LOC101255154	NC_015439.2	50152501	50154384	+	1597	protein_coding	tubulin alpha chain-like
101255165	1.00165	0.956161	2.79956	151.77	-7.07506	4.85e-17	4.05e-15	LOC101255165	NC_015448.2	52930519	52937533	-	1734	protein_coding	fatty acyl-CoA reductase 1-like%2C transcript variant X2
101255182	2.00317	1.91586	1.38778e-17	17.9726	-3.08822	0.00236482	0.0144865	LOC101255182	NC_015440.2	69240496	69243494	+	1361	lncRNA	uncharacterized LOC101255182
101255185	119.181	162.183	175.788	1390.89	-3.5434	3.55e-14	2.12e-12	LOC101255185	NC_015440.2	66724425	66726732	-	2308	protein_coding	heat shock 70 kDa protein 5
101255207	18.0274	9.59342	1.86445	210.68	-3.53769	4.85e-11	1.73e-09	LOC101255207	NC_015443.2	40568446	40570002	-	1474	protein_coding	uncharacterized LOC101255207
101255212	1.39e-17	1.39e-17	1.38778e-17	223.661	-10.806	7.6e-22	1.19e-19	LOC101255212	NC_015444.2	6269215	6270151	-	571	protein_coding	defensin-like protein
101255242	420.637	471.202	440.412	171.739	1.29173	0.00316341	0.0184393	LOC101255242	NC_015438.2	85083340	85084231	+	892	protein_coding	probable calcium-binding protein CML10
101255254	1.00165	1.91586	0.929369	53.9181	-5.58417	3.13e-09	7.93e-08	LOC101255254	NC_015447.2	60948611	60951991	+	3054	protein_coding	triacylglycerol lipase SDP1-like
101255257	1071.62	1026.86	322.594	34.9468	4.9335	1.7e-21	2.6e-19	LOC101255257	NC_015439.2	49303061	49306886	+	1803	protein_coding	phosphoenolpyruvate/phosphate translocator 2%2C chloroplastic
101255260	1.39e-17	1.39e-17	1.38778e-17	21.9665	-7.46543	1.27e-05	0.000149162	SSK2	NC_015448.2	2466407	2466883	+	477	protein_coding	SKP1-like protein 11-like
101255267	15.0229	37.4243	32.722	167.745	-3.47017	3.51e-10	1.07e-08	LOC101255267	NC_015439.2	48576867	48578105	+	1239	protein_coding	probable carboxylesterase 17
101255274	59.0896	82.5295	43.0077	1037.43	-4.13109	3.78e-17	3.23e-15	LOC101255274	NC_015440.2	24043719	24044845	+	1127	protein_coding	crocetin glucosyltransferase%2C chloroplastic-like
101255331	184.279	161.224	143.06	46.9287	1.97049	4.48e-05	0.000459298	LOC101255331	NC_015446.2	57607064	57611852	-	3068	protein_coding	probable LRR receptor-like serine/threonine-protein kinase At5g48740
101255351	102.155	142.99	145.865	401.391	-1.97294	1.27e-05	0.000149162	LOC101255351	NC_015439.2	52790550	52792136	-	704	protein_coding	protein C2-DOMAIN ABA-RELATED 3
101255352	266.404	380.032	201.97	33.9484	2.96757	2.74e-09	7.02e-08	LOC101255352	NC_015439.2	51844395	51845755	+	1361	protein_coding	dof zinc finger protein DOF3.4
101255353	41.0623	37.4243	17.7608	0.998354	5.19614	1.33e-07	2.47e-06	LOC101255353	NC_015448.2	1024774	1026991	-	1067	protein_coding	very-long-chain enoyl-CoA reductase-like
101255401	270.41	394.427	349.711	860.694	-1.6699	0.000110287	0.00102105	LOC101255401	NC_015442.2	61938798	61942831	-	1107	protein_coding	ras-related protein RABH1e
101255408	64.0972	53.7389	50.4883	158.759	-1.30683	0.00530492	0.0282814	LOC101255408	NC_015443.2	45870843	45872679	+	1837	protein_coding	cytochrome P450 89A2-like
101255427	751.138	613.235	309.503	56.9135	3.71931	1.91e-14	1.19e-12	LOC101255427	NC_015446.2	4096953	4102935	-	2457	protein_coding	kinesin-like protein KIN-10B%2C transcript variant X2
101255436	51.0775	45.1018	43.9428	5.99078	3.06557	9.11e-06	0.000111054	LOC101255436	NC_015438.2	92645237	92648445	-	1804	protein_coding	fatty acyl-CoA reductase 3-like
101255440	95.1443	117.078	43.0077	10.9832	3.10037	1.7e-07	3.07e-06	LOC101255440	NC_015438.2	96426576	96428189	-	1508	protein_coding	BURP domain protein USPL1-like
101255451	493.748	488.476	445.088	114.826	2.10312	3.01e-06	4.16e-05	LOC101255451	NC_015439.2	48310490	48318372	-	2742	protein_coding	ATP-dependent DNA helicase DDM1-like
101255455	1.00165	2.87557	2.79956	279.576	-7.95587	1.3e-22	2.21e-20	LOC101255455	NC_015448.2	6297060	6299952	+	1520	protein_coding	RHOMBOID-like protein 8
101255462	7.01075	1.91586	4.66975	275.582	-5.27195	8.99e-18	8.55e-16	LOC101255462	NC_015439.2	44973046	44975526	+	1248	protein_coding	uncharacterized LOC101255462
101255468	13.0199	22.0693	49.5532	385.415	-4.87433	5.54e-18	5.35e-16	Lemir	NC_015440.2	61222296	61223373	-	1078	protein_coding	miraculin
101255469	926.404	737.034	954.701	2454.28	-1.40546	0.000849802	0.00611768	LOC101255469	NC_015449.2	3660495	3669857	+	3082	protein_coding	protein STRUBBELIG-RECEPTOR FAMILY 3%2C transcript variant X1
101255473	387.587	368.515	361.867	1542.66	-1.99248	4.16e-06	5.47e-05	LOC101255473	NC_015440.2	27268632	27279690	-	2637	protein_coding	carbon catabolite repressor protein 4 homolog 1-like%2C transcript variant X2
101255491	2.00317	1.91586	5.60483	87.8666	-5.36977	1.16e-11	4.63e-10	LOC101255491	NC_015441.2	62541012	62541886	+	444	protein_coding	phytosulfokines 3-like
101255507	1.39e-17	1.39e-17	1.38778e-17	12.9802	-6.71208	0.00085757	0.00612151	LOC101255507	NC_015444.2	6290522	6291485	-	592	pseudogene	PF00304:Gamma-thionin family
101255511	258.392	299.418	129.969	39.9393	2.68986	4.08e-08	8.42e-07	LOC101255511	NC_015444.2	53820755	53822782	-	1781	protein_coding	growth-regulating factor 1-like
101255519	34.0517	37.4243	36.4622	299.545	-3.1323	3.25e-10	1e-08	LOC101255519	NC_015445.2	62408627	62414803	-	1939	protein_coding	putative glucuronosyltransferase PGSIP8
101255534	849.287	849.317	921.973	1981.99	-1.22251	0.00362577	0.0206313	LOC101255534	NC_015446.2	66503836	66511476	-	2764	protein_coding	cullin-1
101255535	18.0274	21.1097	10.2802	92.859	-2.35683	1.85e-05	0.000210562	LOC101255535	NC_015438.2	85099969	85101585	+	1543	protein_coding	AT-hook motif nuclear-localized protein 22
101255547	185.281	143.949	80.4105	22.965	3.00534	9.14e-09	2.15e-07	LOC101255547	NC_015447.2	61038913	61053521	-	4179	protein_coding	Fanconi anemia group J protein homolog%2C transcript variant X2
101255553	1.39e-17	1.39e-17	1.38778e-17	36.9438	-8.21214	4.11e-08	8.46e-07	SSK3	NC_015448.2	2469137	2469613	+	477	protein_coding	SKP1-like protein 11-like
101255592	11.0168	23.029	9.34515	110.832	-3.31596	1.57e-08	3.53e-07	LOC101255592	NC_015442.2	30963398	30965989	+	1239	protein_coding	bidirectional sugar transporter N3
101255608	69.1048	56.618	82.2807	201.694	-1.5436	0.000872533	0.00620126	LOC101255608	NC_015444.2	67935793	67943072	-	3328	protein_coding	probable LRR receptor-like serine/threonine-protein kinase At1g56140
101255628	104.158	84.4488	58.9039	509.227	-2.28816	4.54e-07	7.46e-06	LOC101255628	NC_015438.2	86469554	86477843	-	2149	protein_coding	uncharacterized LOC101255628%2C transcript variant X3
101255631	325.493	472.161	489.036	1039.42	-1.6747	0.000103282	0.000964937	LOC101255631	NC_015438.2	88014423	88019681	+	3240	protein_coding	myosin-binding protein 1-like%2C transcript variant X1
101255648	3.00468	13.4322	12.1504	42.9347	-3.78232	2.2e-06	3.12e-05	LOC101255648	NC_015439.2	51835392	51837501	+	1420	protein_coding	GDSL esterase/lipase At2g23540
101255660	1.39e-17	1.39e-17	1.38778e-17	113.827	-9.83229	6.77e-16	4.97e-14	LOC101255660	NC_015439.2	40954550	40956600	-	864	lncRNA	uncharacterized LOC101255660
101255680	1.39e-17	1.39e-17	0.929369	45.9302	-8.5253	2.27e-09	5.93e-08	LOC101255680	NC_015440.2	63060037	63062117	+	2081	protein_coding	histone-lysine N-methyltransferase ATX4-like
101255712	1720.61	2051.8	1233.35	407.382	2.07813	1.59e-06	2.32e-05	LOC101255712	NC_015444.2	63869955	63871933	-	1138	protein_coding	protodermal factor 1
101255730	172.261	164.103	93.5015	9.98472	4.09181	3.34e-12	1.46e-10	LOC101255730	NC_015438.2	74942981	74943712	+	732	protein_coding	uncharacterized LOC101255730
101255734	69.1048	129.554	27.1115	1.39e-17	9.11332	4.84e-12	2.07e-10	AnthOMT	NC_015446.2	68373487	68377032	+	1029	protein_coding	flavonoid 3'%2C5'-methyltransferase
101255740	107.162	89.2473	156.151	468.289	-2.12631	2.5e-06	3.51e-05	LOC101255740	NC_015447.2	46827991	46832650	-	2731	protein_coding	uncharacterized LOC101255740
101255743	275.417	292.7	201.97	70.8923	1.95603	2.53e-05	0.000277207	LOC101255743	NC_015438.2	97927560	97931811	+	2990	protein_coding	uncharacterized LOC101255743
101255779	3426.19	2786.92	1053.82	238.638	3.84301	1.78e-16	1.39e-14	LOC101255779	NC_015440.2	67609543	67611051	+	1125	protein_coding	thaumatin-like protein
101255795	248.376	182.337	66.3845	9.98472	4.61942	2.74e-15	1.9e-13	LOC101255795	NC_015443.2	2920536	2924116	+	1433	protein_coding	uncharacterized LOC101255795%2C transcript variant X1
101255817	609.924	501.912	223.476	18.9711	4.99757	3.58e-20	4.68e-18	LOC101255817	NC_015445.2	62400335	62404691	-	1349	protein_coding	probable pectinesterase 68
101255818	369.56	357.959	500.257	1209.17	-1.70979	7.08e-05	0.000689662	LOC101255818	NC_015445.2	61379586	61382132	-	2021	protein_coding	BOI-related E3 ubiquitin-protein ligase 1
101255842	215.326	235.119	227.217	65.8999	1.70628	0.000263202	0.00219341	LOC101255842	NC_015447.2	46312270	46314806	-	2081	protein_coding	probable polyamine transporter At3g19553
101255843	104.158	101.723	54.2286	524.205	-2.32997	2.85e-07	4.87e-06	LOC101255843	NC_015438.2	94866882	94871683	-	3115	protein_coding	uncharacterized LOC101255843%2C transcript variant X3
101255847	122.185	119.957	129.969	474.28	-1.95558	1.24e-05	0.000146618	LOC101255847	NC_015439.2	50960807	50966239	+	1572	protein_coding	putative methylesterase 11%2C chloroplastic
101255868	936.419	1116.11	1188.47	2434.31	-1.37817	0.00106254	0.00736808	LOC101255868	NC_015449.2	65343231	65348262	+	2116	protein_coding	probable E3 ubiquitin-protein ligase RHG1A
101255870	996.51	803.252	255.269	45.9302	4.43563	1.05e-18	1.14e-16	LOC101255870	NC_015440.2	64884700	64888163	-	2165	protein_coding	replication protein A 70 kDa DNA-binding subunit B
101255874	1582.4	1456.8	891.116	301.542	2.39119	5.54e-08	1.1e-06	LOC101255874	NC_015440.2	69684505	69700018	+	1699	protein_coding	protein HOTHEAD
101255876	17.0259	25.9081	7.475	69.8938	-2.02947	0.000331776	0.00268629	LOC101255876	NC_015441.2	5290298	5292228	+	1089	protein_coding	U-box domain-containing protein 36
101255889	20.0305	9.59342	40.2025	188.714	-3.22792	1.21e-09	3.36e-08	LOC101255889	NC_015442.2	62893644	62895221	-	1578	protein_coding	BAHD acyltransferase DCR
101255905	37.0563	48.9405	18.6959	0.998354	5.04852	4.78e-07	7.8e-06	LOC101255905	NC_015445.2	10973104	10973779	+	676	protein_coding	glutaredoxin-C9-like
101255907	292.443	273.507	173.918	51.9211	2.49091	1.85e-07	3.33e-06	LOC101255907	NC_015445.2	56548424	56548996	+	573	protein_coding	non-specific lipid-transfer protein 1-like
101255917	721.093	577.727	665.764	175.733	2.03602	4.1e-06	5.42e-05	LOC101255917	NC_015446.2	58294977	58297294	-	1213	lncRNA	uncharacterized LOC101255917
101255927	357.542	454.887	351.581	1692.43	-2.24252	2.83e-07	4.84e-06	LOC101255927	NC_015438.2	89920282	89922459	+	814	protein_coding	translationally-controlled tumor protein homolog
101255952	1.39e-17	1.39e-17	1.38778e-17	153.767	-10.2658	1.88e-18	1.95e-16	LOC101255952	NC_015448.2	11809286	11810403	-	1118	protein_coding	agamous-like MADS-box protein AGL80
101255957	1.39e-17	1.39e-17	1.38778e-17	52.9196	-8.72914	2.96e-10	9.18e-09	LOC101255957	NC_015439.2	40936569	40939426	-	855	misc_RNA	uncharacterized LOC101255957
101255968	6.00923	12.4725	7.475	38.9408	-2.67099	0.000178139	0.00155952	LOC101255968	NC_015440.2	51889385	51890456	+	977	protein_coding	uncharacterized LOC101255968
101255972	40.0608	35.5049	21.5011	323.509	-3.00961	8.13e-10	2.35e-08	LOC101255972	NC_015440.2	60664880	60669316	-	1894	protein_coding	protein REVEILLE 7
101256015	610.926	564.291	439.477	112.829	2.43556	7.99e-08	1.54e-06	LOC101256015	NC_015444.2	60726942	60730456	-	2072	protein_coding	L-ascorbate oxidase homolog
101256016	746.13	759.107	406.75	72.8893	3.35342	1.57e-12	7.24e-11	LOC101256016	NC_015444.2	56043177	56049954	+	3393	protein_coding	microtubule-associated protein TORTIFOLIA1%2C transcript variant X4
101256049	16.0244	5.75466	7.475	50.9226	-1.66038	0.00475756	0.0258463	LOC101256049	NC_015447.2	64018033	64024976	+	3227	protein_coding	phosphatidate phosphatase PAH1-like%2C transcript variant X1
101256069	10.0153	2.87557	6.53992	34.9468	-1.79024	0.00701327	0.0357127	LOC101256069	NC_015449.2	366435	371526	+	2613	protein_coding	potassium transporter 5-like
101256077	738.118	1076.76	1289.46	4664.92	-2.65972	1.39e-09	3.83e-08	LOC101256077	NC_015440.2	69204687	69213845	+	5045	protein_coding	ABC transporter G family member 36-like
101256080	1.00165	2.87557	1.38778e-17	3286.01	-11.5103	4.6e-48	1.88e-44	LOC101256080	NC_015440.2	66055114	66056569	+	1235	protein_coding	uncharacterized LOC101256080%2C transcript variant X1
101256083	3582.43	3074.83	3426.09	1316	1.44469	0.000594235	0.00445567	LOC101256083	NC_015441.2	51131408	51134847	+	584	protein_coding	uncharacterized LOC101256083
101256135	35.0532	24.9484	32.722	173.736	-2.30519	3.39e-06	4.62e-05	LOC101256135	NC_015438.2	95198658	95201148	-	1680	protein_coding	cysteine proteinase RD21A-like
101256137	1.39e-17	16.3112	1.38778e-17	78.8802	-9.30388	5.04e-13	2.54e-11	LOC101256137	NC_015438.2	96099128	96102190	-	2040	lncRNA	uncharacterized LOC101256137%2C transcript variant X2
101256176	966.464	2304.2	1845.82	6466.19	-2.74197	4.25e-10	1.27e-08	LOC101256176	NC_015441.2	11956678	11958768	+	1008	protein_coding	putative methyltransferase DDB_G0268948
101256185	78.1185	160.264	272.1	1173.22	-3.90652	4.56e-16	3.39e-14	LOC101256185	NC_015442.2	62880815	62882523	-	1709	protein_coding	BAHD acyltransferase DCR-like
101256257	334.507	237.039	132.774	22.965	3.85722	1.8e-13	9.84e-12	LOC101256257	NC_015440.2	2877420	2882614	-	2311	protein_coding	kinesin-like protein KIN-10C%2C transcript variant X2
101256302	887.344	831.083	385.243	149.773	2.56572	1.22e-08	2.8e-07	LOC101256302	NC_015444.2	46537	52404	-	2567	protein_coding	DNA replication licensing factor MCM5
101256321	14.0214	43.1824	29.9167	123.812	-3.13112	2.7e-08	5.82e-07	LOC101256321	NC_015446.2	3978361	3979050	+	690	protein_coding	RING-H2 finger protein ATL33
101256325	5.00772	1.39e-17	1.86445	28.9559	-2.50232	0.00118483	0.00808172	LOC101256325	NC_015438.2	75360974	75362479	-	1506	protein_coding	putative F-box/LRR-repeat protein At5g02700
101256337	1.39e-17	1.39e-17	0.929369	17.9726	-7.17774	7.55e-05	0.000727609	LOC101256337	NC_015447.2	64027848	64031307	-	2492	protein_coding	ankyrin repeat-containing protein ITN1-like%2C transcript variant X2
101256342	33.0502	27.8274	30.8518	239.636	-2.85343	1.07e-08	2.5e-07	CYP90B3	NC_015439.2	48282857	48287353	-	1865	protein_coding	cytochrome P450 90B3
101256409	217.329	145.869	285.191	1919.09	-3.14173	4.48e-12	1.92e-10	USP	NC_015438.2	57898159	57900098	+	1088	protein_coding	universal stress protein%2C transcript variant 1
101256452	26.0396	35.5049	16.8257	425.355	-4.02341	7.96e-15	5.26e-13	LOC101256452	NC_015439.2	48443256	48449983	-	1407	protein_coding	serine/threonine-protein kinase HT1-like
101256470	1.39e-17	1.39e-17	1.38778e-17	50.9226	-8.67378	5.21e-10	1.53e-08	LOC101256470	NC_015440.2	63064969	63065545	+	577	protein_coding	SKP1-like protein 1B
101256503	1.39e-17	1.39e-17	1.38778e-17	74.8863	-9.22904	1.21e-12	5.71e-11	LOC101256503	NC_015444.2	63235176	63235574	-	399	protein_coding	putative zinc finger A20 and AN1 domain-containing stress-associated protein 8
101256514	332.504	302.297	206.645	1204.17	-1.85621	1.79e-05	0.000204658	LOC101256514	NC_015446.2	4573085	4578411	+	1369	protein_coding	aldo-keto reductase 4B-like
101256525	31.0472	29.7468	64.5143	4.9923	2.60676	0.000660977	0.0048933	LOC101256525	NC_015446.2	72243958	72245242	+	1137	protein_coding	CRIB domain-containing protein RIC4-like
101256530	2.00317	1.39e-17	1.38778e-17	3222.11	-10.5643	9.95e-47	3.05e-43	LOC101256530	NC_015447.2	6129356	6130597	+	1242	protein_coding	serine/threonine-protein kinase BLUS1-like
101256578	26.0396	31.6662	31.7869	95.8544	-1.87512	0.000342766	0.00276353	LOC101256578	NC_015440.2	62255699	62256797	-	1099	protein_coding	uncharacterized LOC101256578
101256595	8.01227	3.83527	14.9556	61.9059	-2.9304	5.08e-06	6.59e-05	LOC101256595	NC_015443.2	47805138	47818044	+	4501	protein_coding	ABC transporter G family member 31-like
101256601	698.058	687.131	309.503	102.844	2.76139	1.83e-09	4.92e-08	LOC101256601	NC_015443.2	48631800	48633874	+	923	protein_coding	uncharacterized LOC101256601
101256632	1.39e-17	1.39e-17	1.38778e-17	10.9832	-6.47357	0.00243493	0.0147248	LOC101256632	NC_015438.2	88619471	88619851	+	381	protein_coding	probable E3 ubiquitin-protein ligase RHG1A
101256713	1.39e-17	1.39e-17	1.38778e-17	2072.85	-14.0175	1.53e-44	4.18e-41	LOC101256713	NC_015438.2	90775463	90777821	-	1353	protein_coding	WAT1-related protein At1g09380
101256715	12.0183	7.67404	23.3712	69.8938	-2.5276	2.18e-05	0.000243535	LOC101256715	NC_015447.2	1873003	1875893	+	1339	pseudogene	PF03171:2OG-Fe(II) oxygenase superfamily
101256719	21.032	119.957	108.463	409.379	-4.27468	8.25e-16	6.02e-14	LOC101256719	NC_015438.2	95203784	95205435	-	1652	protein_coding	scopoletin glucosyltransferase-like
101256753	52.079	15.3515	27.1115	129.803	-1.31548	0.00616148	0.0320762	LOC101256753	NC_015440.2	70067504	70069547	+	2044	protein_coding	pre-mRNA-splicing factor CWC22 homolog
101256761	153.232	168.901	143.995	51.9211	1.55903	0.00117293	0.00803576	LOC101256761	NC_015441.2	7310835	7315648	-	1684	protein_coding	probable inactive purple acid phosphatase 16
101256764	2.00317	1.39e-17	0.929369	28.9559	-3.77249	4.06e-05	0.00042015	LOC101256764	NC_015441.2	1283008	1287795	+	1502	protein_coding	uncharacterized LOC101256764%2C transcript variant X3
101256765	4.0062	35.5049	46.748	111.83	-4.76026	5.58e-12	2.36e-10	LOC101256765	NC_015441.2	5190643	5192146	+	1504	protein_coding	zeatin O-xylosyltransferase-like
101256812	320.486	291.741	95.3717	7.98775	5.30446	1.39e-18	1.46e-16	LOC101256812	NC_015438.2	92675559	92678683	-	1649	protein_coding	F-box protein At1g10780
101256848	31.0472	67.1745	104.722	255.612	-3.03634	1.54e-09	4.22e-08	LOC101256848	NC_015440.2	5924931	5928014	-	903	protein_coding	uncharacterized LOC101256848
101256858	2.00317	3.83527	8.41007	29.9544	-3.82119	2.88e-05	0.000311383	LOC101256858	NC_015449.2	66749285	66751823	-	1597	protein_coding	uncharacterized LOC101256858
101256864	5.00772	3.83527	7.475	56.9135	-3.47418	7.74e-07	1.21e-05	LOC101256864	NC_015440.2	62815635	62818571	+	1724	protein_coding	histone deacetylase 6-like
101256866	34.0517	26.8678	22.4362	117.821	-1.78705	0.000379058	0.00301453	LOC101256866	NC_015441.2	93027	102203	-	2493	protein_coding	uridine-cytidine kinase C-like
101256877	209.317	228.402	172.047	43.9332	2.24906	3.59e-06	4.85e-05	LOC101256877	NC_015442.2	8814374	8825957	+	3776	protein_coding	ATP-dependent DNA helicase Q-like 5%2C transcript variant X1
101256888	1.39e-17	1.39e-17	2.79956	17.9726	-7.17774	7.55e-05	0.000727609	LOC101256888	NC_015443.2	43355158	43358309	-	2086	protein_coding	serine-rich adhesin for platelets-like
101256891	2.00317	0.956161	1.38778e-17	21.9665	-3.37591	0.000506526	0.0039018	LOC101256891	NC_015443.2	46715311	46717305	-	1520	protein_coding	vicilin-like seed storage protein At2g28490
101256913	1.39e-17	1.39e-17	1.38778e-17	62.9044	-8.97796	2.09e-11	7.97e-10	LOC101256913	NC_015446.2	3686948	3688045	+	1098	protein_coding	uncharacterized LOC101256913
101256941	3343.06	3517.24	965.922	136.792	4.60985	2.73e-21	4.07e-19	LOC101256941	NC_015448.2	56043565	56044402	+	683	protein_coding	histone H4
101256971	1458.21	1620.9	1198.75	416.368	1.80796	2.58e-05	0.000282459	LOC101256971	NC_015442.2	3636039	3643958	-	3198	protein_coding	alpha-xylosidase 1
101256975	401.609	526.863	422.646	1864.17	-2.21432	3.67e-07	6.13e-06	LOC101256975	NC_015443.2	2979549	2982272	+	1050	protein_coding	universal stress protein PHOS34
101256992	188.285	173.699	86.956	25.9605	2.85255	3.06e-08	6.48e-07	LOC101256992	NC_015444.2	65655563	65662380	-	3052	protein_coding	dynamin-related protein 5A%2C transcript variant X2
101257027	52.079	76.7714	43.9428	9.98472	2.3684	0.000180546	0.00157915	LOC101257027	NC_015438.2	95024156	95025568	+	989	protein_coding	transcription factor bHLH113-like
101257029	507.769	421.298	204.775	43.9332	3.52704	7.05e-13	3.45e-11	LOC101257029	NC_015447.2	63143890	63152723	-	3563	protein_coding	kinesin-like protein KIN-5C%2C transcript variant X1
101257068	354.537	324.37	228.152	57.912	2.6114	3.46e-08	7.29e-07	LOC101257068	NC_015441.2	61307228	61311949	+	2399	protein_coding	VIN3-like protein 2%2C transcript variant X2
101257148	15.0229	23.029	12.1504	132.798	-3.13342	1.77e-08	3.92e-07	LOC101257148	NC_015440.2	11918680	11921173	-	2494	protein_coding	putative endo-1%2C3(4)-beta-glucanase 2
101257150	13.0199	5.75466	5.60483	40.9378	-1.64335	0.00835646	0.0408103	LOC101257150	NC_015440.2	52392988	52396973	+	3861	protein_coding	leucine-rich repeat receptor-like protein kinase PEPR1
101257156	149.226	181.377	46.748	1.39e-17	10.2226	3.65e-18	3.6e-16	LOC101257156	NC_015449.2	66046483	66048856	+	1740	protein_coding	crocetin glucosyltransferase%2C chloroplastic-like
101257180	133.202	135.312	153.346	332.495	-1.31891	0.00283227	0.0168249	LOC101257180	NC_015443.2	47783694	47786214	+	2521	protein_coding	pentatricopeptide repeat-containing protein At2g29760%2C chloroplastic
101257192	3923.94	5436.61	1519.48	536.186	2.87121	9.87e-11	3.37e-09	LOC101257192	NC_015444.2	66420725	66422769	+	1453	protein_coding	thiamine thiazole synthase%2C chloroplastic
101257203	216.328	265.829	177.658	54.9166	1.97546	3.2e-05	0.000340384	LOC101257203	NC_015438.2	204593	207463	-	1199	protein_coding	SEC14 cytosolic factor-like
101257208	30.0456	53.7389	16.8257	209.682	-2.79785	2.91e-08	6.26e-07	LOC101257208	NC_015438.2	77369215	77370942	-	1728	protein_coding	COMPASS-like H3K4 histone methylase component WDR5B
101257224	60.0912	44.1421	44.8779	602.086	-3.32205	3.89e-12	1.68e-10	LOC101257224	NC_015439.2	22231800	22236273	+	1528	protein_coding	uncharacterized protein At4g15970
101257256	1.39e-17	0.956161	1.38778e-17	65.8999	-9.04494	9.96e-12	4.05e-10	LOC101257256	NC_015440.2	65874873	65878139	+	3073	protein_coding	PHD finger protein At2g01810-like
101257270	778.179	634.348	420.776	173.736	2.1624	1.08e-06	1.64e-05	LOC101257270	NC_015443.2	46954329	46961501	-	3813	protein_coding	kinesin-like protein KIN-5D%2C transcript variant X2
101257285	64.0972	62.3761	72.93	180.726	-1.49366	0.00139416	0.00930984	LOC101257285	NC_015444.2	65649439	65650574	-	1136	protein_coding	VQ motif-containing protein 4-like
101257304	4.0062	6.71435	2.79956	301.542	-6.1903	1.45e-20	1.98e-18	LOC101257304	NC_015438.2	87252649	87255177	+	2027	protein_coding	aluminum-activated malate transporter 10
101257313	35.0532	28.7871	33.657	114.826	-1.70827	0.000662374	0.00489921	LOC101257313	NC_015438.2	97462618	97464947	+	1465	protein_coding	type III polyketide synthase B
101257330	47.0714	74.852	86.956	326.504	-2.79091	6.93e-09	1.66e-07	LOC101257330	NC_015439.2	39809594	39811534	-	1941	protein_coding	UDP-glycosyltransferase 91C1-like
101257367	6.00923	1.91586	1.86445	33.9484	-2.47373	0.0006696	0.0049467	LOC101257367	NC_015441.2	63058116	63061701	+	1307	protein_coding	agamous-like MADS-box protein AGL104%2C transcript variant X1
101257375	217.329	149.707	171.112	569.136	-1.38838	0.00134366	0.00902419	LOC101257375	NC_015442.2	65336646	65339026	-	1361	protein_coding	putative F-box protein PP2-B12
101257377	1020.55	840.68	1239.9	4634.97	-2.18308	3.88e-07	6.46e-06	LOC101257377	NC_015442.2	50252023	50256524	-	1715	protein_coding	4-hydroxyphenylpyruvate dioxygenase-like
101257397	42.0639	32.6259	11.2153	553.161	-3.7131	6.07e-14	3.55e-12	LOC101257397	NC_015445.2	60252348	60254336	+	1675	protein_coding	premnaspirodiene oxygenase-like
101257420	250.379	343.564	317.918	861.692	-1.78255	3.97e-05	0.000411608	LOC101257420	NC_015439.2	52717886	52721096	-	1697	protein_coding	U-box domain-containing protein 2%2C transcript variant X2
101257424	24.0365	41.263	42.0727	126.807	-2.39329	4.67e-06	6.11e-05	LOC101257424	NC_015439.2	48245114	48248418	-	3176	lncRNA	uncharacterized LOC101257424%2C transcript variant X3
101257434	26.0396	33.5856	32.722	5.99078	2.09697	0.00612771	0.0319187	LOC101257434	NC_015439.2	36642435	36651004	-	2438	protein_coding	BEL1-like homeodomain protein 2
101257436	12.0183	13.4322	24.3063	87.8666	-2.85722	1.08e-06	1.63e-05	LOC101257436	NC_015439.2	51745246	51785709	-	11210	protein_coding	uncharacterized LOC101257436%2C transcript variant X3
101257469	740.121	601.719	195.424	75.8847	3.28375	3.69e-12	1.6e-10	LOC101257469	NC_015442.2	8214093	8216002	-	974	protein_coding	mitotic spindle checkpoint protein MAD2
101257476	94.1427	154.506	119.683	27.9575	1.74709	0.000822682	0.00594512	LOC101257476	NC_015443.2	36838545	36840567	+	757	protein_coding	calmodulin-like protein 8
101257511	1.39e-17	2.87557	1.38778e-17	21.9665	-7.46543	1.27e-05	0.000149162	LOC101257511	NC_015438.2	95228155	95229754	-	1600	protein_coding	scopoletin glucosyltransferase-like
101257513	3.00468	6.71435	3.73466	60.9075	-4.28555	2.12e-08	4.65e-07	LOC101257513	NC_015438.2	97552881	97553799	+	919	protein_coding	dirigent protein 23-like
101257528	5945.01	6558.48	4222.77	1752.34	1.76232	3.18e-05	0.000339552	LOC101257528	NC_015439.2	41010994	41013467	+	1449	protein_coding	GDSL esterase/lipase At5g45670
101257550	489.742	536.46	517.088	1466.77	-1.58231	0.000208382	0.00179007	LOC101257550	NC_015440.2	65241353	65247317	-	3048	protein_coding	uncharacterized LOC101257550%2C transcript variant X1
101257562	1.00165	0.956161	0.929369	15.9756	-3.83719	0.00136958	0.00916062	LOC101257562	NC_015442.2	4944774	4954056	-	1239	pseudogene	-
101257576	664.006	693.848	556.361	174.735	1.92527	1.27e-05	0.000149396	LOC101257576	NC_015443.2	48614698	48621651	-	2504	protein_coding	fimbrin-2
101257583	279.423	325.33	422.646	1201.18	-2.10343	1.42e-06	2.09e-05	LOC101257583	NC_015444.2	67143057	67144618	-	1562	protein_coding	serine acetyltransferase 1%2C chloroplastic-like
101257587	1.39e-17	1.39e-17	1.38778e-17	15.9756	-7.00906	0.000193974	0.00167451	LOC101257587	NC_015445.2	46476354	46477898	-	672	protein_coding	EG45-like domain containing protein
101257604	87.1321	47.9808	61.7091	416.368	-2.25495	8.48e-07	1.31e-05	LOC101257604	NC_015438.2	90820381	90823414	+	1428	protein_coding	WAT1-related protein At1g09380
101257636	182.276	211.127	137.45	547.17	-1.5852	0.000286342	0.00236536	LOC101257636	NC_015440.2	4313802	4316050	-	1766	protein_coding	uncharacterized LOC101257636%2C transcript variant X2
101257677	16369.8	6160.21	8176.24	2042.9	3.00227	1.22e-11	4.87e-10	LOC101257677	NC_015444.2	1039848	1041505	-	1658	protein_coding	UDP-glucuronate 4-epimerase 1
101257726	170.258	130.514	149.606	1487.74	-3.12639	7.16e-12	2.98e-10	LOC101257726	NC_015439.2	41383712	41389924	-	1063	protein_coding	ubiquitin domain-containing protein 1
101257730	4.0062	4.79496	5.60483	62.9044	-3.93144	5.64e-08	1.12e-06	LOC101257730	NC_015439.2	37900213	37903481	+	1712	protein_coding	high affinity nitrate transporter 2.7
101257759	747.132	438.572	590.959	181.724	2.03886	3.89e-06	5.16e-05	LOC101257759	NC_015441.2	80670	82062	+	1190	protein_coding	transcription factor MYB1R1
101257783	140.213	355.08	719.998	1669.47	-3.57252	1.79e-14	1.12e-12	LOC101257783	NC_015444.2	123920	126269	+	1298	protein_coding	chitotriosidase-1
101257785	1.39e-17	1.39e-17	1.38778e-17	67.8969	-9.08793	6.14e-12	2.59e-10	LOC101257785	NC_015444.2	61904028	61906493	+	1202	protein_coding	ervatamin-B
101257789	30.0456	43.1824	38.3324	153.767	-2.3507	3.4e-06	4.63e-05	LOC101257789	NC_015445.2	4800277	4806669	-	3964	protein_coding	type I inositol polyphosphate 5-phosphatase 12-like
101257794	1.39e-17	1.39e-17	1.38778e-17	45.9302	-8.5253	2.27e-09	5.93e-08	LOC101257794	NC_015445.2	61564705	61567956	+	3086	protein_coding	SNF2 domain-containing protein CLASSY 3-like%2C transcript variant X1
101257797	533.809	550.855	360.931	105.839	2.33308	2.78e-07	4.77e-06	LOC101257797	NC_015446.2	3088383	3096192	+	1300	protein_coding	GDSL esterase/lipase At5g03610
101257866	126.191	102.683	141.19	935.58	-2.88902	2.48e-10	7.84e-09	LOC101257866	NC_015443.2	46912591	46916477	+	1796	protein_coding	serine/threonine-protein kinase CDL1-like
101257869	1.39e-17	1.39e-17	1.38778e-17	21.9665	-7.46543	1.27e-05	0.000149162	LOC101257869	NC_015443.2	40055548	40056597	-	338	protein_coding	wound-induced basic protein-like
101257893	13.0199	7.67404	7.475	69.8938	-2.41326	4.07e-05	0.000420196	LOC101257893	NC_015438.2	79276404	79278787	-	2384	protein_coding	uncharacterized LOC101257893
101257896	28.0426	24.9484	57.0338	144.78	-2.36301	3.75e-06	4.99e-05	sbt4b	NC_015438.2	82702799	82705411	+	2613	protein_coding	subtilisin-like protease 4B
101257901	121.184	142.03	64.5143	14.9771	3.00584	7.83e-08	1.51e-06	LOC101257901	NC_015438.2	91767485	91773345	+	1338	protein_coding	NADPH-dependent pterin aldehyde reductase%2C transcript variant X2
101257917	1.39e-17	1.39e-17	1.38778e-17	48.9256	-8.61621	9.3e-10	2.64e-08	LOC101257917	NC_015448.2	107126	109738	-	1063	protein_coding	MADS-box protein FBP24-like
101257937	154.234	166.022	152.411	450.317	-1.54505	0.000446833	0.00349016	LOC101257937	NC_015449.2	62429038	62434077	-	1894	protein_coding	protein FIZZY-RELATED 2-like
101257948	508.771	814.769	774.232	2038.91	-2.00244	3.4e-06	4.63e-05	LOC101257948	NC_015441.2	5226683	5228662	-	1249	protein_coding	neurofilament heavy polypeptide
101258034	13.0199	24.9484	24.3063	258.608	-4.29891	2.05e-14	1.27e-12	LOC101258034	NC_015439.2	40831537	40838006	+	4076	protein_coding	ABC transporter B family member 9-like
101258074	138.21	145.869	175.788	502.238	-1.86057	2.79e-05	0.000302602	LOC101258074	NC_015443.2	42417738	42419545	-	1808	protein_coding	CBL-interacting serine/threonine-protein kinase 25-like
101258075	32.0487	25.9081	18.6959	2.99533	3.36605	5.89e-05	0.000583279	LOC101258075	NC_015443.2	38469843	38472397	+	989	protein_coding	transmembrane emp24 domain-containing protein p24delta3-like
101258079	43.0654	30.7065	39.2675	262.601	-2.60478	7.8e-08	1.51e-06	LOC101258079	NC_015444.2	63757495	63765877	-	1845	protein_coding	citrate synthase 3%2C peroxisomal-like
101258110	104.158	77.7311	76.6703	21.9665	2.23893	2.83e-05	0.000306207	LOC101258110	NC_015447.2	46166080	46168357	-	1149	protein_coding	vegetative cell wall protein gp1-like
101258111	1.39e-17	1.39e-17	1.38778e-17	27.9575	-7.81161	1.09e-06	1.64e-05	LOC101258111	NC_015438.2	88662643	88663095	-	453	protein_coding	agamous-like MADS-box protein AGL29
101258125	336.51	298.458	316.048	110.832	1.60119	0.000355965	0.00285214	LOC101258125	NC_015439.2	33276312	33284470	-	2573	protein_coding	protein DETOXIFICATION 45%2C chloroplastic-like%2C transcript variant X2
101258133	41.0623	43.1824	32.722	7.98775	2.34391	0.000521035	0.00397484	LOC101258133	NC_015449.2	2748828	2752163	-	1192	protein_coding	ethylene-responsive transcription factor WIN1-like%2C transcript variant X2
101258164	1.39e-17	1.39e-17	1.38778e-17	11.9817	-6.59775	0.00143701	0.00949863	LOC101258164	NC_015443.2	40059618	40060848	-	383	protein_coding	wound-induced basic protein-like
101258189	4.0062	19.1903	14.0205	64.9014	-3.97644	3.6e-08	7.56e-07	sbt4e	NC_015438.2	82714875	82717207	+	2331	protein_coding	serine protease
101258232	36.0547	39.3437	46.748	947.562	-4.71116	4.4e-20	5.65e-18	LOC101258232	NC_015440.2	4342848	4348490	-	2570	protein_coding	probable polyamine oxidase 4
101258259	1917.91	2206.31	932.259	263.6	2.86252	1.69e-10	5.56e-09	LOC101258259	NC_015442.2	2672931	2676110	-	1582	protein_coding	uncharacterized protein DDB_G0280315
101258262	26.0396	30.7065	29.9167	120.817	-2.20863	2.03e-05	0.000228239	LOC101258262	NC_015442.2	1866378	1870646	-	4181	protein_coding	LRR receptor-like serine/threonine-protein kinase GSO1
101258266	1542.34	1494.23	863.999	180.726	3.09236	1.13e-11	4.53e-10	LOC101258266	NC_015443.2	785083	789799	-	1179	protein_coding	methylsterol monooxygenase 2-2%2C transcript variant X2
101258272	662.003	69.0939	510.543	179.727	1.8803	1.95e-05	0.000220362	LOC101258272	NC_015443.2	43433695	43434984	-	1290	protein_coding	probable calcium-binding protein CML30
101258279	145.22	121.877	110.333	17.9726	3.0056	3.02e-08	6.41e-07	LOC101258279	NC_015444.2	63101628	63103790	-	1315	protein_coding	putative cyclin-D6-1
101258310	1.39e-17	1.39e-17	1.38778e-17	64.9014	-9.02296	1.27e-11	5.04e-10	LOC101258310	NC_015447.2	5873868	5875325	-	1458	protein_coding	serine/threonine-protein kinase BLUS1-like
101258342	19.029	12.4725	18.6959	1.39e-17	7.25956	4.78e-05	0.000483452	XSP10	NC_015440.2	51687004	51687677	+	576	protein_coding	xylem sap protein 10 kDa
101258359	1.39e-17	1.39e-17	1.38778e-17	16.9741	-7.09586	0.000120499	0.00109942	LOC101258359	NC_015441.2	2006028	2007209	-	1182	protein_coding	putative clathrin assembly protein At1g25240
101258377	848.285	770.623	876.155	2285.53	-1.42978	0.000703584	0.00517128	LOC101258377	NC_015443.2	44145484	44150094	-	1920	protein_coding	histone deacetylase 6
101258393	150.228	96.9247	245.918	35.9453	2.05946	3.55e-05	0.000372868	LOC101258393	NC_015445.2	52770903	52775190	+	1697	protein_coding	FAD-dependent urate hydroxylase-like
101258403	4.0062	2.87557	2.79956	32.9499	-3.00115	0.000137915	0.00124351	LOC101258403	NC_015438.2	69893148	69894658	+	915	protein_coding	uncharacterized LOC101258403%2C transcript variant X1
101258411	45.0684	30.7065	20.566	164.75	-1.86719	0.000112757	0.00104077	LOC101258411	NC_015438.2	89099239	89103511	-	1695	protein_coding	kinesin-like protein KIN-1
101258465	279.423	284.063	147.736	44.9317	2.63328	5.47e-08	1.1e-06	LOC101258465	NC_015443.2	40219575	40229851	+	3119	protein_coding	bifunctional aspartokinase/homoserine dehydrogenase 1%2C chloroplastic
101258472	675.023	517.267	199.164	18.9711	5.14384	3.72e-21	5.38e-19	LOC101258472	NC_015444.2	67252511	67253404	+	894	protein_coding	flocculation protein FLO11-like
101258477	225.342	229.361	103.787	4.9923	5.46135	3.79e-17	3.23e-15	LOC101258477	NC_015445.2	59236594	59243286	+	2307	protein_coding	uncharacterized LOC101258477%2C transcript variant X2
101258496	31.0472	19.1903	5.60483	80.8772	-1.37771	0.00792524	0.0391355	LOC101258496	NC_015438.2	91781348	91794454	-	3356	protein_coding	dynamin-2A
101258508	1.00165	1.91586	2.79956	160.756	-7.15798	1.53e-17	1.41e-15	LOC101258508	NC_015439.2	31273664	31280458	+	2502	protein_coding	TSK-associating protein 1-like
101258510	347.527	264.87	184.203	45.9302	2.9162	1.71e-09	4.63e-08	LOC101258510	NC_015447.2	61224328	61234577	-	4478	protein_coding	condensin complex subunit 1
101258521	55.0836	65.2552	37.3973	640.029	-3.53546	2.71e-13	1.43e-11	LOC101258521	NC_015448.2	31382790	31388501	-	1495	protein_coding	probable E3 ubiquitin-protein ligase BAH1-like 1
101258522	24.0365	73.8923	34.5921	757.85	-4.97137	9.01e-21	1.23e-18	LOC101258522	NC_015439.2	37876388	37880010	-	926	protein_coding	myb-related protein 305-like
101258565	1.39e-17	0.956161	1.38778e-17	12.9802	-6.71208	0.00085757	0.00612151	LOC101258565	NC_015443.2	43427394	43429572	+	1854	protein_coding	thioredoxin-like 1-2%2C chloroplastic
101258570	236.358	197.692	84.1508	27.9575	3.07399	1.67e-09	4.54e-08	LOC101258570	NC_015444.2	62843672	62844757	+	1086	protein_coding	serine/arginine repetitive matrix protein 1-like
101258579	11.0168	4.79496	3.73466	85.8696	-2.94828	7.14e-07	1.13e-05	LOC101258579	NC_015445.2	57048612	57051509	+	588	protein_coding	uncharacterized LOC101258579
101258602	1.39e-17	0.956161	1.38778e-17	328.501	-11.3603	1.61e-25	3.66e-23	LOC101258602	NC_015447.2	5865398	5866639	-	1242	protein_coding	serine/threonine-protein kinase BLUS1-like
101258619	36.0547	26.8678	25.2414	90.862	-1.33049	0.00863751	0.0418221	LOC101258619	NC_015439.2	51574448	51578014	-	1740	protein_coding	probable vacuolar amino acid transporter YPQ2
101258646	52.079	72.9326	16.8257	1.99684	4.62068	3.88e-08	8.07e-07	LOC101258646	NC_015441.2	53898109	53901322	-	1470	protein_coding	salicylate carboxymethyltransferase-like
101258667	317.481	283.104	163.632	18.9711	4.05588	3.89e-14	2.31e-12	LOC101258667	NC_015443.2	49552379	49554243	+	1554	protein_coding	rho GTPase-activating protein 2-like
101258696	130.197	234.16	100.982	13.9787	3.20793	1.27e-08	2.9e-07	LOC101258696	NC_015438.2	84028888	84029877	-	990	protein_coding	APETALA2/ethylene response factor
101258702	12.0183	35.5049	28.9817	133.797	-3.46317	1.67e-09	4.53e-08	LOC101258702	NC_015438.2	95245841	95247612	-	1697	protein_coding	scopoletin glucosyltransferase-like
101258707	4.0062	13.4322	15.8907	74.8863	-4.18252	4.27e-09	1.05e-07	LOC101258707	NC_015438.2	88725941	88726909	+	969	protein_coding	carboxylesterase 1-like
101258746	147.223	122.836	84.1508	21.9665	2.73765	2.17e-07	3.84e-06	LOC101258746	NC_015441.2	41501795	41504591	-	1685	protein_coding	tyrosine-specific transport protein-like
101258775	12.0183	2.87557	6.53992	68.8953	-2.50687	2.6e-05	0.000283728	LOC101258775	NC_015445.2	64596510	64599833	-	1647	protein_coding	meiotic recombination protein SPO11-2
101258785	1575.39	1654.49	1039.79	394.401	1.99763	3.82e-06	5.08e-05	LOC101258785	NC_015446.2	69934016	69937184	-	744	protein_coding	50S ribosomal protein L28%2C chloroplastic
101258791	131.199	118.038	112.203	559.152	-2.09043	2.89e-06	4.01e-05	LOC101258791	NC_015438.2	91795450	91802554	-	2930	protein_coding	chloride channel protein CLC-c
101258800	2.00317	0.956161	2.79956	107.836	-5.66485	3.18e-13	1.67e-11	LOC101258800	NC_015447.2	58512266	58515137	+	1257	protein_coding	uncharacterized LOC101258800
101258803	2.00317	0.956161	1.38778e-17	1399.88	-9.36169	7.45e-38	6.77e-35	LOC101258803	NC_015439.2	31314854	31320765	+	1942	protein_coding	tetratricopeptide repeat protein 5-like
101258807	12.0183	18.2306	15.8907	74.8863	-2.62696	9.17e-06	0.000111744	LOC101258807	NC_015447.2	61278555	61282661	+	4008	protein_coding	uncharacterized LOC101258807
101258810	233.354	235.119	238.437	516.217	-1.14504	0.0078838	0.0389726	LOC101258810	NC_015448.2	2056623	2064494	+	3808	protein_coding	uncharacterized LOC101258810
101258849	7.01075	2.87557	1.86445	38.9408	-2.4528	0.000404469	0.00319693	LOC101258849	NC_015441.2	1017123	1020111	-	1085	protein_coding	transcription factor bHLH75
101258850	817.238	755.268	605.92	191.709	2.09112	2.16e-06	3.06e-05	LOC101258850	NC_015441.2	59550	62838	-	2043	protein_coding	protein NRT1/ PTR FAMILY 1.2
101258867	82.1245	77.7311	64.5143	289.561	-1.81641	7.04e-05	0.000685788	LOC101258867	NC_015443.2	38423338	38425715	+	1828	protein_coding	radial spoke head 10 homolog B-like
101258887	104.158	372.354	542.335	1572.61	-3.91471	2e-16	1.54e-14	LOC101258887	NC_015445.2	61223443	61225230	-	1257	protein_coding	expansin-like B1
101258902	1.39e-17	0.956161	1.38778e-17	43.9332	-8.46134	4.2e-09	1.04e-07	LOC101258902	NC_015447.2	5860636	5861736	-	1101	protein_coding	serine/threonine-protein kinase BLUS1-like
101258916	6267.49	4928.94	5501.01	1001.48	2.6456	1.46e-09	4.01e-08	LOC101258916	NC_015448.2	49501531	49508167	-	2263	protein_coding	L-ascorbate oxidase
101258933	1461.21	1327.24	1440	148.774	3.29488	8.92e-13	4.29e-11	LOC101258933	NC_015440.2	64796368	64798714	-	1954	protein_coding	cytochrome P450 78A5-like
101258946	152.231	194.813	111.268	1051.4	-2.78698	7.28e-10	2.12e-08	LOC101258946	NC_015441.2	55774237	55776292	-	1327	protein_coding	bidirectional sugar transporter SWEET1-like
101258947	108.164	109.401	88.8262	530.195	-2.29198	4.13e-07	6.84e-06	LOC101258947	NC_015441.2	60346544	60348357	-	1728	protein_coding	7-deoxyloganetin glucosyltransferase-like
101258950	15.0229	26.8678	15.8907	1.99684	2.83563	0.00786477	0.0388942	LOC101258950	NC_015441.2	59348628	59351638	-	1963	protein_coding	putative F-box protein At1g49610
101258978	1.39e-17	1.39e-17	1.38778e-17	191.709	-10.5837	2e-20	2.7e-18	LOC101258978	NC_015445.2	45790446	45791584	+	1139	protein_coding	probable carboxylesterase 17
101259010	145.22	202.49	196.359	45.9302	1.65804	0.00065427	0.00485537	LOC101259010	NC_015439.2	53545292	53547963	-	1892	protein_coding	probable N-acetyltransferase HLS2
101259049	14.0214	18.2306	18.6959	78.8802	-2.48153	1.67e-05	0.000191122	LOC101259049	NC_015442.2	65769827	65771032	+	1206	protein_coding	U-box domain-containing protein 26-like
101259086	133.202	106.522	118.748	344.477	-1.36997	0.00199544	0.0125971	LOC101259086	NC_015438.2	92749794	92756913	+	1928	protein_coding	uncharacterized LOC101259086%2C transcript variant X1
101259089	676.238	758.447	657.234	282.14	1.34636	0.000205688	0.00252088	STM3	NC_015438.3	77742934	77745153	+	819	protein_coding	MADS-box protein (AHRD V3.3 *** A1BQ41_VITVI) && sp|O64645|SOC1_ARATH MADS-box protein SOC1 OS=Arabidopsis thaliana OX=3702 GN=SOC1 PE=1 SV=1 && PF01486:K-box region	-
101259172	133.202	163.143	74.8001	427.351	-1.68088	0.000152777	0.00136398	LOC101259172	NC_015444.2	62929124	62930910	-	1787	protein_coding	uncharacterized LOC101259172
101259175	40.0608	88.2876	51.4234	220.665	-2.45792	4.81e-07	7.84e-06	LOC101259175	NC_015445.2	1700688	1704243	+	1937	protein_coding	beta-amylase 3%2C chloroplastic-like
101259190	1433.17	1543.17	1123.01	437.336	1.71211	6.42e-05	0.000629611	LOC101259190	NC_015438.2	56544097	56545337	+	716	protein_coding	50S ribosomal protein L34%2C chloroplastic
101259240	1.39e-17	1.39e-17	1.38778e-17	30.9529	-7.95783	3.48e-07	5.84e-06	LOC101259240	NC_015441.2	60353581	60355662	-	1875	protein_coding	7-deoxyloganetin glucosyltransferase-like
101259250	215.326	230.321	196.359	74.8863	1.52218	0.00100968	0.00704139	LOC101259250	NC_015443.2	1845977	1849600	-	833	protein_coding	uncharacterized LOC101259250
101259282	1.39e-17	1.39e-17	1.38778e-17	13.9787	-6.81801	0.000517265	0.00395591	LOC101259282	NC_015446.2	72407372	72409456	-	1648	protein_coding	patellin-4-like
101259283	226.343	308.055	228.152	1414.85	-2.6434	2.97e-09	7.59e-08	LOC101259283	NC_015438.2	74481743	74484114	+	1044	protein_coding	bifunctional epoxide hydrolase 2
101259294	291.442	285.983	282.386	95.8544	1.60303	0.000412897	0.00325201	LOC101259294	NC_015447.2	162287	165382	-	1753	protein_coding	galactan beta-1%2C4-galactosyltransferase GALS3-like
101259323	65.0987	98.8441	80.4105	21.9665	1.56189	0.00473977	0.025788	LOC101259323	NC_015440.2	69090867	69092082	+	1216	protein_coding	ethylene-responsive transcription factor TINY-like
101259328	7.01075	8.63373	23.3712	215.673	-4.9185	1.4e-15	9.96e-14	LOC101259328	NC_015441.2	1731140	1735287	+	2227	protein_coding	cyclin-SDS
101259333	314.477	282.144	294.542	984.506	-1.64606	0.0001291	0.00117266	LOC101259333	NC_015441.2	66103418	66107968	+	1754	protein_coding	catalase isozyme 3
101259363	1.39e-17	1.39e-17	1.38778e-17	9.98472	-6.33769	0.00417417	0.0231642	LOC101259363	NC_015446.2	7398334	7399973	-	1210	protein_coding	CASP-like protein 4B1
101259370	1.39e-17	1.39e-17	1.38778e-17	58.9105	-8.88352	5.84e-11	2.06e-09	LOC101259370	NC_015446.2	68983962	68989175	-	1832	protein_coding	E3 ubiquitin protein ligase DRIP1-like
101259374	104.158	98.8441	66.3845	14.9771	2.78766	7.48e-07	1.17e-05	LOC101259374	NC_015447.2	4066956	4068823	+	1868	protein_coding	delta(8)-fatty-acid desaturase-like
101259381	162.246	159.304	100.047	35.9453	2.1704	1.27e-05	0.000149162	LOC101259381	NC_015438.2	95385392	95390424	+	2712	protein_coding	probable receptor-like protein kinase At1g49730
101259396	1.39e-17	0.956161	1.38778e-17	77.8817	-9.28553	6.26e-13	3.1e-11	LOC101259396	NC_015448.2	3211878	3218339	+	2029	protein_coding	ABC transporter G family member 11-like
101259429	113.172	101.723	75.7352	9.98472	3.48627	5e-09	1.22e-07	LOC101259429	NC_015441.2	5078385	5083019	-	1649	protein_coding	uncharacterized LOC101259429
101259432	1.39e-17	0.956161	1.38778e-17	1104.32	-13.1091	7.25e-38	6.77e-35	LOC101259432	NC_015441.2	48255559	48257557	+	1583	protein_coding	U-box domain-containing protein 9-like
101259441	9.01378	24.9484	21.5011	75.8847	-3.05613	8.04e-07	1.25e-05	LOC101259441	NC_015442.2	64520949	64521735	+	787	protein_coding	zinc finger protein ZAT11-like
101259447	1.00165	10.5531	6.53992	35.9453	-5.00088	6.64e-07	1.06e-05	LOC101259447	NC_015443.2	47705336	47707337	+	1738	protein_coding	cytochrome P450 86A1
101259456	23.035	26.8678	44.8779	128.804	-2.47688	2.41e-06	3.39e-05	LOC101259456	NC_015444.2	60308160	60321134	-	2543	protein_coding	cellulose synthase-like protein H1
101259458	1.39e-17	1.39e-17	1.38778e-17	33.9484	-8.09058	1.17e-07	2.18e-06	LOC101259458	NC_015444.2	62913022	62914431	+	1410	protein_coding	aspartic proteinase CDR1-like
101259483	71.1079	75.8117	88.8262	316.52	-2.15225	3.34e-06	4.57e-05	LOC101259483	NC_015438.2	80610985	80614233	-	2521	protein_coding	protein NUCLEAR FUSION DEFECTIVE 4-like
101259486	369.56	454.887	412.36	150.771	1.29274	0.00332556	0.0192792	LOC101259486	NC_015446.2	72159171	72162926	-	3527	protein_coding	probably inactive leucine-rich repeat receptor-like protein kinase At3g28040
101259523	350.531	261.031	124.359	26.959	3.69454	6.4e-13	3.17e-11	E2FE	NC_015440.2	63818558	63821865	+	1702	protein_coding	E2F transcription factor-like E2FE transcript variant X2
101259551	110.167	266.789	90.6963	14.9771	2.86849	3.3e-07	5.58e-06	LOC101259551	NC_015443.2	46451550	46452333	-	784	protein_coding	auxin-induced protein X15-like
101259567	66.1003	83.4892	77.6053	198.698	-1.58604	0.000656815	0.00486984	LOC101259567	NC_015445.2	61220396	61223034	+	2639	protein_coding	pentatricopeptide repeat-containing protein At3g29230-like
101259617	197.299	142.99	115.943	23.9635	3.03487	5.32e-09	1.3e-07	LOC101259617	NC_015440.2	51452608	51455630	-	1746	protein_coding	UDP-glycosyltransferase 76C4-like
101259626	3.00468	6.71435	0.929369	82.8741	-4.72907	1.86e-10	6.05e-09	LOC101259626	NC_015440.2	65568196	65570040	-	1845	pseudogene	PF02854:MIF4G domain|PF02847:MA3 domain
101259701	391.593	746.631	355.321	102.844	1.92761	1.98e-05	0.000222969	LOC101259701	NC_015439.2	41090999	41093264	+	1392	protein_coding	GDSL esterase/lipase At1g29670-like
101259704	285.433	283.104	275.84	919.605	-1.68743	9.17e-05	0.000867595	LOC101259704	NC_015439.2	37817362	37819015	-	1654	protein_coding	UDP-glycosyltransferase 90A1
101259748	1.39e-17	1.39e-17	1.38778e-17	40.9378	-8.35976	1.09e-08	2.52e-07	LOC101259748	NC_015442.2	1991291	1992360	-	1070	pseudogene	PF05617:Prolamin-like
101259760	2.00317	1.39e-17	1.38778e-17	64.9014	-4.93344	1.52e-09	4.17e-08	LOC101259760	NC_015444.2	2554381	2554872	-	492	protein_coding	60S acidic ribosomal protein P2A-like
101259763	193.293	222.643	89.7612	5.99078	4.98301	3.58e-15	2.46e-13	LOC101259763	NC_015444.2	56604270	56605270	+	914	protein_coding	uncharacterized LOC101259763
101259773	352.534	699.607	435.737	1939.06	-2.4591	2.25e-08	4.91e-07	LOC101259773	NC_015445.2	52973732	52977026	+	1839	protein_coding	zinc transporter 4%2C chloroplastic
101259775	531.806	450.089	355.321	144.78	1.87613	2.37e-05	0.000262779	LOC101259775	NC_015445.2	57417448	57426746	+	3686	protein_coding	myb-related protein 3R-1-like%2C transcript variant X2
101259776	558.847	429.935	331.009	2877.63	-2.3641	5.71e-08	1.13e-06	LOC101259776	NC_015445.2	57142848	57150562	+	1748	protein_coding	DDT domain-containing protein DDR4
101259784	19.029	29.7468	19.631	108.835	-2.50809	3.71e-06	4.96e-05	LOC101259784	NC_015446.2	66588295	66592223	+	1936	protein_coding	protein indeterminate-domain 2-like
101259795	1.39e-17	0.956161	2.79956	73.8878	-9.20971	1.52e-12	7.02e-11	LOC101259795	NC_015447.2	63236504	63239305	-	1253	protein_coding	uridine nucleosidase 1-like
101259840	1.39e-17	2.87557	2.79956	35.9453	-8.17275	5.79e-08	1.14e-06	LOC101259840	NC_015441.2	59557851	59559456	+	1606	protein_coding	ATP-dependent 6-phosphofructokinase 6-like
101259871	9.01378	22.0693	6.53992	319.515	-5.12832	4.57e-18	4.43e-16	LOC101259871	NC_015438.2	127136	129262	-	1134	protein_coding	probable ascorbate-specific transmembrane electron transporter 1
101259878	19.029	15.3515	20.566	83.8726	-2.13272	0.00010419	0.000972305	LOC101259878	NC_015438.2	74496420	74497349	-	930	protein_coding	myocyte-specific enhancer factor 2A-like
101259880	955.448	885.785	374.022	45.9302	4.37493	2.64e-18	2.7e-16	LOC101259880	NC_015446.2	66261518	66263443	-	1237	protein_coding	protein NETWORKED 3A%2C transcript variant X1
101259892	14.0214	5.75466	6.53992	57.912	-2.03656	0.000573157	0.00432512	LOC101259892	NC_015447.2	54525575	54534395	-	2677	protein_coding	26S protease regulatory subunit 10B homolog A-like
101259958	6443.76	5815.68	6933.54	2307.5	1.48152	0.000420349	0.00329905	LOC101259958	NC_015445.2	874898	878064	+	1183	protein_coding	gamma-glutamylcyclotransferase 2-1-like
101259980	514.78	530.702	231.892	52.9196	3.27903	1.06e-11	4.3e-10	LOC101259980	NC_015438.2	87314710	87316708	+	1184	protein_coding	ras-related protein RABA3
101259999	60.0912	43.1824	31.7869	180.726	-1.58658	0.000735497	0.00538487	LOC101259999	NC_015439.2	50796023	50799439	-	2668	protein_coding	uncharacterized LOC101259999%2C transcript variant X1
101260021	1.39e-17	1.39e-17	1.38778e-17	9.98472	-6.33769	0.00417417	0.0231642	LOC101260021	NC_015449.2	9459436	9461474	-	1382	protein_coding	polygalacturonase 7
101260035	14.0214	12.4725	11.2153	59.909	-2.08536	0.000403008	0.0031864	LOC101260035	NC_015440.2	69064461	69066682	-	1501	protein_coding	putative Peroxidase 48
101260048	1.39e-17	1.39e-17	1.38778e-17	9.98472	-6.33769	0.00417417	0.0231642	LOC101260048	NC_015442.2	1992497	1993789	+	1173	protein_coding	F-box/kelch-repeat protein At3g23880-like
101260065	46.0699	47.9808	63.5793	402.389	-3.12324	1.26e-10	4.23e-09	LOC101260065	NC_015444.2	62885005	62887919	+	2579	protein_coding	uncharacterized LOC101260065
101260072	159.241	160.264	211.32	515.218	-1.69319	0.000119677	0.00109599	LOC101260072	NC_015445.2	57428120	57436255	-	1639	protein_coding	aspartate aminotransferase%2C cytoplasmic
101260079	98.1488	128.594	186.073	788.803	-3.00502	8.32e-11	2.88e-09	LOC101260079	NC_015446.2	63506531	63507677	-	1147	protein_coding	protein MARD1-like
101260125	1249.89	239.918	789.193	77.8817	4.00221	1.16e-16	9.16e-15	SlMMP2	NC_015441.2	44931	46124	+	1194	protein_coding	matrix metalloproteinase
101260128	1803.73	1474.07	716.258	204.689	3.1387	5.22e-12	2.22e-10	LOC101260128	NC_015441.2	53782238	53785434	+	1178	protein_coding	uncharacterized LOC101260128
101260139	6558.94	5781.14	5321.48	1835.22	1.83744	1.5e-05	0.000173541	LOC101260139	NC_015442.2	61581384	61582930	-	1086	protein_coding	HMG-Y-related protein B-like
101260173	112.17	132.433	108.463	960.543	-3.09674	1.94e-11	7.44e-10	LOC101260173	NC_015438.2	74424844	74425672	+	720	protein_coding	bifunctional epoxide hydrolase 2-like
101260175	33.0502	53.7389	43.9428	509.227	-3.94049	7.16e-15	4.76e-13	LOC101260175	NC_015438.2	85270549	85275181	-	2480	protein_coding	probable methyltransferase PMT15
101260195	534.81	473.121	314.178	97.8514	2.44886	8.37e-08	1.6e-06	LOC101260195	NC_015448.2	4410917	4419943	-	3591	protein_coding	condensin complex subunit 3
101260212	32.0487	40.3034	18.6959	760.845	-4.56389	8.08e-19	9.05e-17	LOC101260212	NC_015440.2	57841404	57843740	-	1792	protein_coding	protein ESKIMO 1
101260259	1.39e-17	3.83527	0.929369	33.9484	-8.09058	1.17e-07	2.18e-06	SP9D	NC_015446.2	2968569	2971135	+	519	protein_coding	protein SELF PRUNING 9D
101260264	211.32	200.571	87.8911	8.98624	4.53647	2.36e-14	1.45e-12	LOC101260264	NC_015438.2	78165043	78168930	+	2008	protein_coding	protein S-acyltransferase 18
101260268	26.0396	57.5777	42.0727	146.777	-2.48918	1.37e-06	2.01e-05	LOC101260268	NC_015446.2	67315953	67317251	-	1299	protein_coding	2-hydroxyisoflavanone dehydratase-like
101260271	158.24	179.458	139.32	498.244	-1.65396	0.000170958	0.00150225	LOC101260271	NC_015438.2	87319091	87320967	-	1877	protein_coding	AAA-ATPase At2g46620-like
101260272	123.187	141.07	151.476	330.498	-1.42288	0.0013518	0.00907388	LOC101260272	NC_015438.2	88183618	88184365	-	684	protein_coding	wound-induced protein WIN1
101260284	165.25	197.692	150.541	490.256	-1.56816	0.000351601	0.00282178	LOC101260284	NC_015447.2	58588072	58589882	+	1631	protein_coding	protein RETICULATA-RELATED 3%2C chloroplastic-like
101260290	367.557	356.999	129.969	17.9726	4.34458	9.07e-16	6.6e-14	LOC101260290	NC_015439.2	50790163	50790863	+	591	protein_coding	uncharacterized LOC101260290
101260320	3.00468	11.5128	8.41007	50.9226	-4.02782	2.53e-07	4.37e-06	LOC101260320	NC_015449.2	29098276	29128890	-	1897	protein_coding	fatty acid amide hydrolase-like
101260348	12.0183	11.5128	28.9817	87.8666	-2.85722	1.08e-06	1.63e-05	LOC101260348	NC_015443.2	25990422	25993749	+	2560	protein_coding	S-type anion channel SLAH2
101260349	898.361	636.267	315.113	38.9408	4.52351	5.79e-19	6.57e-17	ccs52B	NC_015443.2	29685453	29688076	+	1947	protein_coding	cell cycle switch 52B%2C transcript variant X1
101260386	84.1276	106.522	122.489	268.592	-1.6733	0.000242315	0.00203803	SAP9	NC_015447.2	63252698	63253785	+	1088	protein_coding	stress-associated protein 9
101260396	2479.76	2737.02	1734.55	669.983	1.8878	1.04e-05	0.000124864	LOC101260396	NC_015448.2	39825516	39831172	-	3131	protein_coding	DNA replication licensing factor MCM2
101260448	1.39e-17	1.39e-17	1.38778e-17	207.685	-10.6991	3.7e-21	5.37e-19	LOC101260448	NC_015444.2	63632383	63634100	-	1718	protein_coding	epidermis-specific secreted glycoprotein EP1-like
101260461	16.0244	12.4725	15.8907	209.682	-3.69952	1.31e-11	5.19e-10	LOC101260461	NC_015445.2	62261763	62264554	+	1437	protein_coding	inositol 2-dehydrogenase
101260468	74.1124	79.6504	116.878	267.594	-1.8505	5.88e-05	0.000583279	LOC101260468	NC_015438.2	42504318	42508297	+	2741	protein_coding	beta-amyrin 28-oxidase-like
101260529	51.0775	49.9002	24.3063	0.998354	5.51016	7.1e-09	1.69e-07	LOC101260529	NC_015441.2	1418057	1424437	+	731	protein_coding	pre-mRNA-splicing factor CWC22-like
101260538	1.00165	1.91586	1.86445	68.8953	-5.93708	7.5e-11	2.62e-09	LOC101260538	NC_015443.2	1412573	1414183	-	1611	protein_coding	uncharacterized LOC101260538
101260544	628.953	479.839	386.178	153.767	2.03132	4.79e-06	6.23e-05	LOC101260544	NC_015443.2	39439044	39440097	-	1054	protein_coding	dof zinc finger protein DOF3.1-like
101260545	1853.81	1858.91	1300.68	190.711	3.28019	7.97e-13	3.86e-11	LOC101260545	NC_015443.2	38356518	38358309	+	1087	protein_coding	uncharacterized LOC101260545
101260571	3035.6	3584.42	869.609	174.735	4.11777	3.97e-18	3.9e-16	LOC101260571	NC_015438.2	78169941	78170564	+	624	protein_coding	histone H3.2-like
101260578	1686.56	1961.59	1410.08	579.121	1.54194	0.000284867	0.00235476	LOC101260578	NC_015447.2	1723045	1727588	-	1676	protein_coding	uroporphyrinogen decarboxylase 1%2C chloroplastic
101260606	130.197	140.111	96.3067	20.9681	2.62723	8.32e-07	1.29e-05	LOC101260606	NC_015439.2	36449607	36450218	-	612	protein_coding	dof zinc finger protein DOF3.4-like
101260641	1.39e-17	1.39e-17	1.38778e-17	30.9529	-7.95783	3.48e-07	5.84e-06	LOC101260641	NC_015442.2	2083762	2084886	+	1125	pseudogene	PF05617:Prolamin-like
101260645	1.39e-17	1.39e-17	1.38778e-17	185.718	-10.5379	3.89e-20	5.03e-18	LOC101260645	NC_015443.2	855222	856184	-	666	protein_coding	copper transporter 6-like
101260658	1.39e-17	1.39e-17	1.38778e-17	124.811	-9.96504	1.16e-16	9.16e-15	LOC101260658	NC_015444.2	62870224	62872144	+	1719	protein_coding	putative F-box/FBD/LRR-repeat protein At1g78760
101260685	612.929	1136.26	1397.92	2933.55	-2.25862	1.89e-07	3.4e-06	LOC101260685	NC_015439.2	47105232	47106024	-	793	protein_coding	chaperone protein dnaJ 11%2C chloroplastic
101260697	609.924	506.71	293.606	89.8635	2.76111	2.32e-09	6.02e-08	LOC101260697	NC_015448.2	55126834	55137464	+	4319	protein_coding	kinesin-like protein KIN-12E
101260710	13.0199	34.5452	3.73466	229.651	-4.12768	2.13e-13	1.16e-11	LOC101260710	NW_004194760.1	943	1844	+	661	protein_coding	protein PHLOEM PROTEIN 2-LIKE A9
101260711	605.918	217.845	192.619	69.8938	3.1136	4.38e-11	1.58e-09	LOC101260711	NC_015440.2	63783462	63785363	-	1065	protein_coding	two-component response regulator ARR15
101260737	25.0381	31.6662	33.657	105.839	-2.07421	7.46e-05	0.000722139	LOC101260737	NC_015443.2	46390122	46396052	+	2583	protein_coding	sister chromatid cohesion 1 protein 1
101260742	334.507	380.032	335.685	85.8696	1.96025	1.86e-05	0.000211713	LOC101260742	NC_015444.2	67822023	67823719	-	1697	protein_coding	uncharacterized LOC101260742
101260757	54.0821	33.5856	37.3973	156.762	-1.53318	0.00127004	0.00857433	LOC101260757	NC_015446.2	2988285	2992937	+	1817	protein_coding	fatty acyl-CoA reductase 2-like
101260790	4.0062	4.79496	1.86445	128.804	-4.96392	4.34e-13	2.23e-11	LOC101260790	NC_015448.2	34139983	34142555	-	1751	protein_coding	probable beta-1%2C3-galactosyltransferase 8%2C transcript variant X2
101260795	241.366	225.522	184.203	64.9014	1.89287	5.21e-05	0.000522716	LOC101260795	NC_015449.2	1935427	1941436	-	1484	protein_coding	probable pectinesterase 53
101260824	1317	880.027	950.025	346.474	1.92605	8.36e-06	0.000102723	LOC101260824	NC_015443.2	32962953	32965728	-	2003	protein_coding	WEB family protein At2g38370-like
101260839	50.076	58.5374	19.631	1.99684	4.56424	6.64e-08	1.3e-06	LOC101260839	NC_015444.2	56536686	56538603	-	1918	protein_coding	DNA-damage-repair/toleration protein DRT100
101260840	178.27	112.28	243.113	31.9514	2.47549	8.57e-07	1.32e-05	LOC101260840	NC_015444.2	59240449	59240964	+	516	protein_coding	cytochrome b561 and DOMON domain-containing protein At5g48750
101260843	18.0274	20.15	14.9556	1.39e-17	7.18208	7.55e-05	0.000727609	LOC101260843	NC_015445.2	2783672	2785831	-	1279	protein_coding	uncharacterized LOC101260843
101260861	1088.65	685.211	683.531	256.611	2.08435	1.9e-06	2.73e-05	LOC101260861	NC_015446.2	48781276	48783605	+	1070	protein_coding	ras-related protein RABA5b-like
101260876	278.422	209.208	123.424	41.9362	2.72735	2.28e-08	4.95e-07	LOC101260876	NC_015447.2	2325359	2332414	+	3091	protein_coding	protein TPX2-like%2C transcript variant X1
101260884	70.1063	70.0536	22.4362	162.753	-1.21361	0.00907892	0.0436236	LOC101260884	NC_015447.2	61704149	61707332	-	2849	protein_coding	FT-interacting protein 1-like
101260927	1.39e-17	1.39e-17	0.929369	136.792	-10.0972	1.94e-17	1.73e-15	LOC101260927	NC_015441.2	4665252	4670055	-	2073	protein_coding	rhamnogalacturonate lyase-like
101260935	1.39e-17	1.39e-17	1.38778e-17	9.98472	-6.33769	0.00417417	0.0231642	LOC101260935	NC_015442.2	2087445	2088311	+	867	protein_coding	uncharacterized LOC101260935
101260940	2.00317	6.71435	0.929369	61.9059	-4.8654	3.1e-09	7.86e-08	FZY4	NC_015443.2	1915842	1918437	-	1862	protein_coding	probable indole-3-pyruvate monooxygenase YUCCA8
101260974	1187.8	1295.57	1310.03	3100.3	-1.38402	0.000992947	0.00693649	LOC101260974	NC_015447.2	91512	94154	+	1198	protein_coding	plasma membrane-associated cation-binding protein 1%2C transcript variant X1
101260976	564.856	555.654	429.192	119.818	2.23585	6.98e-07	1.1e-05	LOC101260976	NC_015438.2	92435933	92448659	+	4157	protein_coding	ATP-dependent DNA helicase Q-like 4A
101261022	18.0274	18.2306	3.73466	88.865	-2.29349	3.23e-05	0.000342101	LOC101261022	NC_015441.2	62858839	62859943	+	995	protein_coding	LOB domain-containing protein 38-like
101261138	206.313	221.684	120.619	41.9362	2.29514	2.52e-06	3.53e-05	LOC101261138	NC_015444.2	66296444	66299228	-	2006	protein_coding	uncharacterized LOC101261138
101261151	25.0381	24.9484	11.2153	1.39e-17	7.65323	3.61e-06	4.85e-05	LOC101261151	NC_015438.2	64959274	64965499	-	1248	protein_coding	gibberellin 2-beta-dioxygenase 2-like
101261161	140.213	289.821	169.242	683.962	-2.28528	3.25e-07	5.5e-06	LOC101261161	NC_015438.2	87339526	87341280	+	1181	protein_coding	uncharacterized LOC101261161
101261172	988.498	955.842	457.244	102.844	3.26321	2.55e-12	1.13e-10	LOC101261172	NC_015438.2	97615295	97617224	+	1504	protein_coding	thaumatin-like protein 1
101261198	2522.82	2759.09	2586.4	752.858	1.74442	4.23e-05	0.000436206	LOC101261198	NC_015449.2	3870354	3872142	-	1556	protein_coding	protodermal factor 1
101261243	264.401	211.127	103.787	25.9605	3.34208	8.5e-11	2.93e-09	LOC101261243	NC_015443.2	49179919	49180726	-	706	protein_coding	uncharacterized LOC101261243
101261254	10.0153	6.71435	15.8907	143.782	-3.82698	8.31e-11	2.88e-09	LOC101261254	NC_015445.2	55847606	55854044	+	2726	protein_coding	probable boron transporter 7
101261256	14.0214	13.4322	10.2802	55.915	-1.98604	0.000817574	0.00591169	LOC101261256	NC_015445.2	57348591	57358008	-	2201	protein_coding	proline-rich receptor-like protein kinase PERK15
101261261	1.39e-17	1.39e-17	1.38778e-17	11.9817	-6.59775	0.00143701	0.00949863	LOC101261261	NC_015438.2	5548602	5550196	-	1595	protein_coding	sugar transport protein 8-like
101261262	74.1124	85.4085	100.047	230.65	-1.63627	0.000381622	0.00303197	LOC101261262	NC_015446.2	1718594	1720321	-	999	protein_coding	protein blind-like1
101261272	1469.23	2380.97	661.089	59.909	4.61325	2.31e-20	3.1e-18	LOC101261272	NC_015438.2	81748573	81749221	-	649	pseudogene	-
101261276	789.196	852.196	752.726	1831.22	-1.21422	0.0038924	0.0219632	eIF4E2	NC_015439.2	23169207	23178333	-	1059	protein_coding	eukaryotic translation initiation factor eIF4E2
101261283	550.835	516.307	544.205	168.744	1.70604	0.000105449	0.000982558	SFP11	NC_015439.2	48149794	48159583	+	1945	protein_coding	sugar transporter ERD6-like 6%2C transcript variant X1
101261293	13.0199	8.63373	11.2153	42.9347	-1.71186	0.0056822	0.02998	LOC101261293	NC_015439.2	36421940	36423303	+	971	pseudogene	PF12697:Alpha/beta hydrolase family
101261310	233.354	274.466	267.425	656.005	-1.49069	0.000566731	0.00428216	LOC101261310	NC_015440.2	64688717	64693839	-	2611	protein_coding	probable galacturonosyltransferase 11
101261330	32.0487	36.4646	29.9167	117.821	-1.87418	0.00021354	0.00182862	LOC101261330	NC_015442.2	6257280	6263459	-	3161	protein_coding	phosphate transporter PHO1 homolog 10%2C transcript variant X2
101261334	1556.36	1207.28	622.751	219.667	2.82408	3.25e-10	1e-08	LOC101261334	NC_015443.2	44915522	44918516	+	2043	protein_coding	cell division cycle 20.2%2C cofactor of APC complex-like
101261342	8.01227	52.7793	24.3063	442.329	-5.76486	1.18e-21	1.85e-19	LOC101261342	NC_015444.2	67795871	67800958	-	1599	protein_coding	NAC domain-containing protein 21/22%2C transcript variant X1
101261343	128.194	93.086	84.1508	28.9559	2.14159	2.94e-05	0.000317312	LOC101261343	NC_015444.2	67466026	67474019	-	4040	protein_coding	kinesin-like protein KIN-14F%2C transcript variant X1
101261368	166.252	56.618	94.4366	16.9741	3.28245	1.72e-09	4.66e-08	LOC101261368	NC_015438.2	94577153	94577628	+	385	protein_coding	phytosulfokines-like
101261398	1.39e-17	2.87557	23.3712	137.791	-10.1076	1.68e-17	1.52e-15	LOC101261398	NC_015440.2	60962981	60963739	-	759	protein_coding	miraculin-like
101261423	1.39e-17	1.39e-17	1.38778e-17	12.9802	-6.71208	0.00085757	0.00612151	LOC101261423	NC_015443.2	40107494	40110362	-	1030	protein_coding	protein BEARSKIN2
101261438	21.032	38.384	24.3063	241.633	-3.51437	2.62e-11	9.77e-10	LOC101261438	NC_015445.2	64042141	64044035	-	1175	protein_coding	uncharacterized LOC101261438
101261464	19.029	17.2709	4.66975	520.211	-4.76374	1.2e-18	1.29e-16	LOC101261464	NC_015447.2	2300608	2311985	+	3007	protein_coding	26S proteasome non-ATPase regulatory subunit 2 homolog A
101261499	74.1124	95.9651	91.6314	295.551	-1.9938	1.52e-05	0.000175449	PLC7	NC_015440.2	57920050	57926813	-	3190	protein_coding	phosphatidylinositol phospholipase C 7
101261513	352.534	248.555	686.336	69.8938	2.33246	5.35e-07	8.62e-06	LOC101261513	NC_015441.2	60453637	60454841	+	1205	protein_coding	protein EXORDIUM-like 2
101261525	72.1094	77.7311	29.9167	3.99381	4.13234	7.95e-09	1.88e-07	LOC101261525	NC_015443.2	25662587	25664335	+	1490	lncRNA	uncharacterized LOC101261525%2C transcript variant X2
101261545	2.00317	2.87557	1.86445	42.9347	-4.33875	4.77e-07	7.8e-06	LOC101261545	NC_015438.2	4800223	4810684	+	2109	protein_coding	potassium channel KAT3-like
101261563	109.166	427.056	347.841	1041.42	-3.25249	2.5e-12	1.11e-10	LOC101261563	NC_015448.2	227011	228013	+	1003	protein_coding	RING-H2 finger protein ATL78-like
101261568	11.0168	9.59342	6.53992	77.8817	-2.80763	2.73e-06	3.8e-05	LOC101261568	NC_015439.2	44474228	44475558	+	1331	protein_coding	probable dolichyl-diphosphooligosaccharide--protein glycosyltransferase subunit 3B
101261578	301.457	421.298	273.035	946.564	-1.65034	0.000126158	0.00114806	LOC101261578	NC_015439.2	36416390	36418193	+	1101	protein_coding	salicylic acid-binding protein 2
101261582	316.48	301.338	226.281	72.8893	2.11643	5.02e-06	6.52e-05	LOC101261582	NC_015439.2	40323529	40325452	+	1636	protein_coding	F-box/kelch-repeat protein At3g23880-like
101261595	2.00317	2.87557	1.86445	150.771	-6.14789	5.69e-16	4.2e-14	LOC101261595	NC_015440.2	54425040	54426381	+	998	protein_coding	probable aquaporin TIP5-1
101261617	257.39	214.006	226.281	677.971	-1.39683	0.00117566	0.00804338	LOC101261617	NC_015441.2	65403587	65408716	-	2862	protein_coding	uncharacterized LOC101261617%2C transcript variant X4
101261618	78.1185	62.3761	50.4883	13.9787	2.47189	1.96e-05	0.00022057	LOC101261618	NC_015441.2	66183947	66186185	+	886	protein_coding	cuticular water permeability protein
101261619	1.00165	3.83527	1.38778e-17	29.9544	-4.73884	5.25e-06	6.77e-05	LOC101261619	NC_015441.2	59659143	59661153	+	817	protein_coding	heavy metal-associated isoprenylated plant protein 22%2C transcript variant X1
101261635	342.519	277.345	168.307	44.9317	2.92689	1.61e-09	4.39e-08	LOC101261635	NC_015444.2	60034801	60041005	+	2471	protein_coding	condensin complex subunit 2
101261641	49.0745	42.2227	45.8129	144.78	-1.5584	0.00119673	0.00815117	LOC101261641	NC_015445.2	6383130	6384454	+	573	protein_coding	EPIDERMAL PATTERNING FACTOR-like protein 2
101261679	1.39e-17	1.91586	2.79956	701.935	-12.4555	3.77e-33	1.89e-30	7k-LTP	NC_015439.2	49003252	49003752	-	501	protein_coding	lipid-transfer protein 7k-LTP
101261697	29.0441	36.4646	94.4366	3.99381	2.82409	0.000466301	0.00362491	LOC101261697	NC_015440.2	60981004	60981841	-	838	protein_coding	cysteine protease inhibitor 10-like
101261734	79.12	84.4488	31.7869	1.99684	5.22284	6.99e-11	2.45e-09	LOC101261734	NC_015445.2	64062216	64065969	+	3083	protein_coding	probable copper-transporting ATPase HMA5
101261752	6.00923	4.79496	3.73466	74.8863	-3.61219	5.24e-08	1.05e-06	LOC101261752	NC_015438.2	90080022	90081782	-	1116	protein_coding	F-box protein PP2-B15
101261765	3.00468	4.79496	31.7869	91.8605	-4.87738	3.36e-11	1.23e-09	LOC101261765	NC_015447.2	60073806	60076399	-	1745	protein_coding	cytochrome P450 98A3
101261774	6.00923	16.3112	18.6959	80.8772	-3.72304	1.66e-08	3.71e-07	LOC101261774	NC_015439.2	40905540	40907689	-	1334	protein_coding	codeine O-demethylase-like
101261785	5.00772	2.87557	2.79956	97.8514	-4.25468	2.32e-10	7.36e-09	LOC101261785	NC_015440.2	2698243	2701550	+	1996	protein_coding	protein DETOXIFICATION 35-like%2C transcript variant X1
101261801	178.27	155.465	102.852	391.406	-1.13405	0.00932448	0.0446287	LOC101261801	NC_015440.2	68826576	68832871	-	2042	protein_coding	cyclin-A2-4-like
101261813	739.12	524.944	394.594	155.764	2.24554	4.78e-07	7.8e-06	LOC101261813	NC_015442.2	3876266	3878196	-	1931	protein_coding	protein ASPARTIC PROTEASE IN GUARD CELL 1
101261814	113.172	101.723	62.6442	14.9771	2.90726	2.21e-07	3.9e-06	LOC101261814	NC_015442.2	8827081	8829800	+	1102	protein_coding	uncharacterized membrane protein YuiD
101261839	1.00165	3.83527	3.73466	24.962	-4.47701	3.37e-05	0.000355265	LOC101261839	NC_015445.2	55878816	55885387	-	3530	protein_coding	potassium channel AKT1-like
101261853	13.0199	6.71435	1.86445	43.9332	-1.74493	0.00468829	0.0255379	LOC101261853	NC_015446.2	25703466	25707292	+	3099	protein_coding	TPR repeat-containing protein ZIP4
101261864	204.31	194.813	78.5404	18.9711	3.42028	1.71e-10	5.59e-09	LOC101261864	NC_015447.2	63298475	63302776	-	1569	protein_coding	growth-regulating factor 3
101261869	79.12	71.0133	19.631	2.99533	4.66649	4.13e-10	1.24e-08	LOC101261869	NC_015439.2	48134682	48135897	+	739	protein_coding	protein RADIALIS-like 5
101261871	1000.52	520.146	317.918	23.9635	5.37643	1.64e-23	3.1e-21	LOC101261871	NC_015439.2	44460573	44462492	-	1235	protein_coding	probable xyloglucan endotransglucosylase/hydrolase protein 8%2C transcript variant X2
101261885	6798.3	484.637	2941.72	139.788	5.6026	2.6e-28	7.87e-26	LOC101261885	NC_015448.2	56181009	56181702	+	694	protein_coding	zinc finger protein ZAT11-like
101261897	1176.78	1003.83	697.557	241.633	2.28336	2.19e-07	3.87e-06	LOC101261897	NC_015440.2	54435686	54450001	+	3991	protein_coding	structural maintenance of chromosomes protein 2-1
101261901	864.31	870.43	878.025	2009.95	-1.21742	0.00375736	0.0212894	LOC101261901	NC_015440.2	67501872	67521640	+	4555	protein_coding	uncharacterized LOC101261901
101261934	1.39e-17	1.39e-17	1.38778e-17	30.9529	-7.95783	3.48e-07	5.84e-06	LOC101261934	NC_015444.2	55080826	55082555	+	1313	protein_coding	uncharacterized LOC101261934%2C transcript variant X2
101261943	2015.05	1920.33	1825.25	700.936	1.52329	0.000327191	0.00265453	LOC101261943	NC_015445.2	63099235	63100639	+	723	protein_coding	uncharacterized protein At4g22758-like
101261948	27.0411	20.15	21.5011	3.99381	2.72146	0.000872039	0.00619954	LOC101261948	NC_015438.2	67166	73097	-	3431	protein_coding	65-kDa microtubule-associated protein 6-like%2C transcript variant X1
101261952	383.581	337.806	273.035	86.8681	2.14103	2.88e-06	3.99e-05	LOC101261952	NC_015446.2	2812760	2819271	-	3535	protein_coding	serine/threonine-protein kinase KIPK1-like%2C transcript variant X1
101261967	74.1124	72.9326	31.7869	644.023	-3.11718	3.46e-11	1.26e-09	LOC101261967	NC_015438.2	96617597	96619105	-	1190	protein_coding	syntaxin-112-like
101261974	22.0335	23.029	31.7869	4.9923	2.11436	0.00973269	0.0461682	LOC101261974	NC_015447.2	60755755	60762756	-	1129	protein_coding	nuclear transcription factor Y subunit A-7-like%2C transcript variant X3
101261986	263.399	201.53	123.424	12.9802	4.32971	1.51e-14	9.58e-13	LOC101261986	NC_015448.2	34060334	34066015	+	1161	protein_coding	uncharacterized LOC101261986
101262096	436.662	328.209	199.164	77.8817	2.48526	8.02e-08	1.55e-06	LOC101262096	NC_015449.2	66071219	66080104	-	4232	protein_coding	kinesin-like protein KIN-12B
101262109	74.1124	141.07	162.697	367.442	-2.30779	6.28e-07	1e-05	LOC101262109	NC_015441.2	63698747	63700227	-	1481	protein_coding	BRI1 kinase inhibitor 1
101262111	480.728	505.75	196.359	71.8908	2.73921	4.69e-09	1.15e-07	LOC101262111	NC_015442.2	8843299	8846822	+	1811	protein_coding	uncharacterized protein At3g61260%2C transcript variant X2
101262116	233.354	215.926	70.1248	21.9665	3.40172	9.47e-11	3.25e-09	LOC101262116	NC_015442.2	63598851	63600924	+	763	protein_coding	uncharacterized LOC101262116
101262123	469.712	423.217	379.633	1045.41	-1.15402	0.0064951	0.0335404	LOC101262123	NC_015443.2	47618491	47622137	-	1023	protein_coding	acyl-coenzyme A thioesterase 13-like
101262132	254.386	267.749	193.554	73.8878	1.78188	0.000118076	0.00108214	LOC101262132	NC_015444.2	45497234	45499272	+	1265	protein_coding	GATA transcription factor 21
101262141	6.00923	0.956161	3.73466	297.548	-5.60073	4.48e-19	5.16e-17	LOC101262141	NC_015445.2	59107447	59110468	-	1550	protein_coding	serine/threonine-protein kinase At5g01020
101262151	540.819	526.863	489.036	1151.25	-1.08981	0.00987101	0.0467069	LOC101262151	NC_015446.2	71007053	71013833	-	1665	protein_coding	E3 ubiquitin-protein ligase PRT1
101262223	29.0441	37.4243	42.0727	139.788	-2.26202	8.91e-06	0.00010893	LOC101262223	NC_015443.2	46181918	46190039	+	5527	protein_coding	DDT domain-containing protein PTM-like
101262264	379.575	266.789	390.854	92.859	2.0298	8.16e-06	0.000101014	LOC101262264	NC_015438.2	89112096	89115191	+	3096	protein_coding	receptor-like protein 12
101262267	1.39e-17	0.956161	1.86445	19.9696	-7.32874	3.05e-05	0.000326186	LOC101262267	NC_015439.2	30765012	30769377	-	1550	protein_coding	ALA-interacting subunit 5
101262300	1.39e-17	0.956161	1.38778e-17	22.965	-7.52921	8.28e-06	0.000101842	LOC101262300	NC_015440.2	62897674	62900507	-	2544	protein_coding	galactinol--sucrose galactosyltransferase-like
101262334	1023.55	938.568	394.594	117.821	3.11756	1.43e-11	5.62e-10	LOC101262334	NC_015445.2	64970844	64973916	+	1771	protein_coding	high mobility group B protein 6-like
101262335	660	613.235	402.075	141.785	2.21776	7.11e-07	1.12e-05	LOC101262335	NC_015445.2	63979277	63985197	-	3968	protein_coding	paramyosin%2C transcript variant X2
101262384	391.593	311.894	180.463	40.9378	3.25391	3.54e-11	1.28e-09	LOC101262384	NC_015449.2	156561	163588	-	2994	protein_coding	kinesin-like protein KIN-14C%2C transcript variant X1
101262426	113.172	148.748	65.4494	20.9681	2.42525	6.03e-06	7.66e-05	LOC101262426	NC_015443.2	37136480	37137288	+	809	protein_coding	dirigent protein 22-like
101262442	139.211	148.748	69.1897	16.9741	3.02656	3.22e-08	6.8e-07	LOC101262442	NC_015445.2	57623098	57624188	+	1091	pseudogene	-
101262445	208.316	241.837	227.217	1091.34	-2.38856	6.97e-08	1.36e-06	LOC101262445	NC_015445.2	60133992	60138196	-	1715	protein_coding	UV-B-induced protein At3g17800%2C chloroplastic
101262454	139.211	204.409	154.281	451.315	-1.69597	0.000128881	0.00117153	LOC101262454	NC_015438.2	82899703	82901669	+	1967	protein_coding	serine/threonine-protein kinase-like protein At3g51990
101262459	1706.59	2684.23	1058.49	400.392	2.09128	1.39e-06	2.04e-05	LOC101262459	NC_015447.2	2538050	2539438	+	847	protein_coding	E3 ubiquitin-protein ligase RMA1H1-like
101262477	244.37	225.522	190.749	58.9105	2.05015	1.39e-05	0.000161809	LOC101262477	NC_015439.2	43386037	43391499	+	1424	protein_coding	uncharacterized LOC101262477
101262484	1.00165	11.5128	0.929369	69.8938	-5.9578	5.96e-11	2.09e-09	LOC101262484	NC_015448.2	54175398	54179630	-	3051	protein_coding	uncharacterized LOC101262484
101262502	82.1245	63.3358	49.5532	8.98624	3.17427	2.76e-07	4.74e-06	LOC101262502	NC_015440.2	64653988	64656747	-	1400	protein_coding	uncharacterized LOC101262502%2C transcript variant X2
101262516	317.481	243.756	215.996	74.8863	2.08206	6.8e-06	8.57e-05	LOC101262516	NC_015442.2	742122	744338	+	1950	protein_coding	protein NRT1/ PTR FAMILY 1.1-like
101262533	1.39e-17	15.3515	6.53992	165.748	-10.3739	4.09e-19	4.76e-17	LOC101262533	NC_015444.2	63546996	63552255	+	1752	protein_coding	cytochrome P450 CYP72A219
101262562	2.00317	3.83527	1.38778e-17	22.965	-3.43968	0.000348534	0.00279991	LOC101262562	NC_015446.2	70069466	70071192	-	1030	protein_coding	acid phosphatase 1-like
101262585	83.1261	69.0939	28.0466	1161.24	-3.80221	1.8e-15	1.26e-13	LOC101262585	NC_015448.2	7921291	7925767	+	3064	protein_coding	FHA domain-containing protein PS1
101262597	576.874	411.701	225.346	36.9438	3.96029	3.26e-15	2.26e-13	LOC101262597	NC_015449.2	1459006	1462411	+	2268	protein_coding	uncharacterized LOC101262597
101262598	2.00317	1.39e-17	1.86445	26.959	-3.66985	8.17e-05	0.000781855	LOC101262598	NC_015440.2	21311670	21314581	+	2186	protein_coding	fatty acyl-CoA reductase 2
101262645	131.199	137.231	141.19	466.292	-1.82849	3.97e-05	0.000411632	LOC101262645	NC_015438.2	1769572	1771531	+	1960	protein_coding	uncharacterized LOC101262645
101262658	4.0062	2.87557	1.86445	1460.78	-8.46614	1.68e-36	1.29e-33	LOC101262658	NC_015446.2	63362753	63363817	-	1065	protein_coding	fasciclin-like arabinogalactan protein 21
101262674	516.783	582.525	480.62	183.721	1.49141	0.000647459	0.00481211	LOC101262674	NC_015447.2	61746070	61749998	-	1248	protein_coding	probable plastid-lipid-associated protein 13%2C chloroplastic%2C transcript variant X1
101262713	139.211	85.4085	53.2935	8.98624	3.93476	5.82e-11	2.06e-09	LOC101262713	NC_015441.2	55911855	55916146	-	3121	protein_coding	zinc finger CCCH domain-containing protein 55
101262719	60.0912	41.263	43.9428	3.99381	3.8698	1.12e-07	2.1e-06	LOC101262719	NC_015442.2	2181963	2184255	+	1137	protein_coding	myb-related protein Hv1-like
101262753	9.01378	12.4725	12.1504	45.9302	-2.33331	0.000332559	0.00268919	LOC101262753	NC_015438.2	94627556	94631563	-	1877	protein_coding	nucleobase-ascorbate transporter 4
101262754	24.0365	59.497	41.1376	147.776	-2.61385	5.12e-07	8.26e-06	LOC101262754	NC_015447.2	14097163	14117297	-	4957	protein_coding	putative ABC transporter C family member 15%2C transcript variant X1
101262767	6.00923	2.87557	3.73466	25.9605	-2.08833	0.00612771	0.0319187	LOC101262767	NC_015439.2	47027569	47028750	-	840	protein_coding	thiosulfate sulfurtransferase 18%2C transcript variant X2
101262771	82.1245	96.9247	57.0338	558.153	-2.76291	2.58e-09	6.65e-08	LOC101262771	NC_015439.2	43371354	43377079	+	2758	protein_coding	glucose-induced degradation protein 8 homolog%2C transcript variant X3
101262819	36.0547	57.5777	17.7608	135.794	-1.9095	0.000122852	0.00112004	LOC101262819	NC_015443.2	44862044	44863457	+	1414	protein_coding	inositol-tetrakisphosphate 1-kinase 5-like
101262840	222.337	240.877	156.151	50.9226	2.12364	8.97e-06	0.000109596	LOC101262840	NC_015445.2	63040488	63043998	-	1817	protein_coding	deoxyribodipyrimidine photo-lyase%2C transcript variant X1
101262842	286.434	182.337	189.814	13.9787	4.34468	6.68e-15	4.48e-13	LOC101262842	NC_015445.2	60560061	60561748	+	1587	protein_coding	basic 7S globulin-like
101262874	292.443	282.144	240.307	92.859	1.65372	0.000277653	0.00230523	LOC101262874	NC_015439.2	30804264	30806363	+	1997	protein_coding	uncharacterized protein At1g65710-like
101262884	5595.48	1248.55	2883.75	384.417	3.86308	8.41e-17	6.77e-15	LOC101262884	NC_015448.2	3316888	3317618	-	731	protein_coding	uncharacterized LOC101262884
101262913	4993.57	2867.53	3878.66	1100.33	2.18201	3.89e-07	6.47e-06	LOC101262913	NC_015441.2	63888408	63889623	+	1216	protein_coding	transcription factor MYB44-like
101262955	2379.61	2370.42	1549.41	620.059	1.94003	6.16e-06	7.8e-05	LOC101262955	NC_015438.2	78332959	78338315	+	2412	protein_coding	long chain acyl-CoA synthetase 1
101262970	32.0487	20.15	21.5011	92.859	-1.53111	0.00279716	0.0166567	LOC101262970	NC_015447.2	60103295	60105778	-	1518	protein_coding	WAT1-related protein At5g07050
101262973	256.389	154.506	168.307	3773.27	-3.87876	9.09e-17	7.26e-15	LOC101262973	NC_015439.2	53473852	53477753	-	1274	protein_coding	adenylyl-sulfate kinase 3
101262993	266.404	362.757	330.074	119.818	1.15194	0.0101466	0.0477808	LOC101262993	NC_015449.2	171951	176762	+	2238	protein_coding	tRNA (guanine(37)-N1)-methyltransferase 1
101263033	101.153	136.272	38.3324	5.99078	4.04961	5e-10	1.48e-08	LOC101263033	NC_015443.2	33260165	33263253	-	3010	protein_coding	probably inactive leucine-rich repeat receptor-like protein kinase IMK2
101263070	164.249	95.0054	125.294	15.9756	3.35178	1.08e-09	3.04e-08	LOC101263070	NC_015439.2	49889881	49893384	-	2055	protein_coding	uncharacterized LOC101263070
101263082	1.39e-17	1.39e-17	1.38778e-17	15.9756	-7.00906	0.000193974	0.00167451	LOC101263082	NC_015448.2	55434645	55436265	+	1621	protein_coding	zinc finger protein ZAT9-like
101263097	380.577	296.539	177.658	30.9529	3.61469	9.48e-13	4.55e-11	LOC101263097	NC_015440.2	67872402	67878500	-	3566	protein_coding	kinesin-like protein NACK1%2C transcript variant X1
101263101	6.00923	8.63373	11.2153	45.9302	-2.90844	3.04e-05	0.000326134	LOC101263101	NC_015440.2	63677031	63680771	+	2615	protein_coding	probable myosin-binding protein 5%2C transcript variant X3
101263151	1149.74	1227.43	1066.91	447.321	1.36168	0.00135044	0.00906721	LOC101263151	NC_015446.2	60539867	60552471	+	2282	protein_coding	sterol 3-beta-glucosyltransferase UGT80A2%2C transcript variant X1
101263158	74.1124	97.8844	68.2546	241.633	-1.70335	0.000216814	0.00184698	LOC101263158	NC_015438.2	87414602	87415376	+	775	protein_coding	auxin-responsive protein SAUR32
101263159	297.451	228.402	165.502	60.9075	2.2856	1.2e-06	1.8e-05	LOC101263159	NC_015438.2	88267850	88272100	+	1423	protein_coding	perakine reductase-like
101263179	332.504	309.015	216.931	64.9014	2.35481	5.06e-07	8.17e-06	LOC101263179	NC_015448.2	5392618	5396375	-	1517	protein_coding	uncharacterized LOC101263179
101263195	123.187	176.579	110.333	557.155	-2.17609	1.25e-06	1.85e-05	LOC101263195	NC_015440.2	59936826	59938494	-	1131	protein_coding	bidirectional sugar transporter SWEET10-like
101263238	142.216	140.111	57.0338	4.9923	4.79778	3.28e-13	1.71e-11	LOC101263238	NC_015438.2	1733897	1737272	-	3376	protein_coding	protein QUIRKY
101263254	276.419	185.216	299.217	6.98927	5.28062	8.99e-18	8.55e-16	LOC101263254	NC_015447.2	2067856	2070988	+	1581	protein_coding	beta-amyrin 11-oxidase-like
101263292	4.0062	4.79496	3.73466	30.9529	-2.91131	0.000252157	0.00210566	LOC101263292	NC_015440.2	19002120	19003596	+	1477	protein_coding	beta-D-glucosyl crocetin beta-1%2C6-glucosyltransferase-like
101263295	9.01378	23.029	19.631	73.8878	-3.01772	1.16e-06	1.74e-05	LOC101263295	NC_015449.2	64030312	64035471	+	1541	protein_coding	uncharacterized LOC101263295
101263359	13.0199	36.4646	16.8257	234.644	-4.15869	1.4e-13	7.82e-12	LOC101263359	NC_015447.2	58671070	58672809	-	1045	protein_coding	uncharacterized LOC101263359
101263360	16.0244	19.1903	14.0205	178.729	-3.46924	2.36e-10	7.47e-09	LOC101263360	NC_015447.2	60795053	60800321	+	1962	protein_coding	glycosyltransferase-like protein
101263369	58.0881	143.949	88.8262	402.389	-2.78963	4.12e-09	1.03e-07	LOC101263369	NC_015439.2	46998814	47007172	-	3279	protein_coding	alpha-mannosidase
101263374	13.0199	4.79496	0.929369	50.9226	-1.95736	0.00123951	0.00839825	LOC101263374	NC_015439.2	40539370	40541482	-	1501	protein_coding	probable purine permease 9
101263377	9.01378	5.75466	0.929369	365.445	-5.32202	2.7e-19	3.19e-17	LOC101263377	NC_015448.2	55450474	55452038	-	1565	protein_coding	glucan endo-1%2C3-beta-glucosidase
101263384	3.00468	2.87557	0.929369	70.8923	-4.50415	2.21e-09	5.8e-08	LOC101263384	NC_015440.2	51037081	51038834	+	1635	protein_coding	7-deoxyloganetin glucosyltransferase-like
101263397	19.029	19.1903	13.0854	103.842	-2.44043	7.03e-06	8.82e-05	LOC101263397	NC_015440.2	63658904	63662874	+	2291	protein_coding	transcription factor bHLH79%2C transcript variant X1
101263441	6714.17	5489.39	5322.41	14155.5	-1.07607	0.00956719	0.0455416	LOC101263441	NC_015445.2	53747593	53753169	-	1756	protein_coding	vacuolar-processing enzyme
101263447	1.39e-17	0.956161	1.38778e-17	27.9575	-7.81161	1.09e-06	1.64e-05	LOC101263447	NC_015446.2	8732675	8734756	+	897	protein_coding	uncharacterized protein At5g01610-like
101263475	154.234	62.3761	87.8911	21.9665	2.80471	1.06e-07	1.99e-06	LOC101263475	NC_015438.2	89303518	89308234	-	1972	protein_coding	probable pectinesterase/pectinesterase inhibitor 25
101263482	1.39e-17	1.91586	2.79956	43.9332	-8.46134	4.2e-09	1.04e-07	LOC101263482	NC_015448.2	5432658	5437490	+	1966	protein_coding	microtubule-associated protein 70-5
101263494	1.00165	1.39e-17	1.38778e-17	11.9817	-3.42588	0.00839028	0.0408103	LOC101263494	NC_015449.2	1636828	1640811	-	1761	protein_coding	protein NRT1/ PTR FAMILY 1.1-like
101263502	10.0153	7.67404	17.7608	79.8787	-2.97999	9.01e-07	1.39e-05	LOC101263502	NC_015449.2	65875821	65877687	-	497	protein_coding	cytochrome b5-like
101263508	8.01227	27.8274	8.41007	70.8923	-3.12558	8.53e-07	1.32e-05	LOC101263508	NC_015441.2	624415	625385	+	971	protein_coding	probable calcium-binding protein CML16
101263550	47.0714	27.8274	32.722	6.98927	2.72986	5.82e-05	0.000578271	LOC101263550	NC_015438.2	91986149	91987423	+	1275	protein_coding	glucuronoxylan 4-O-methyltransferase 1
101263579	324.492	432.814	432.932	146.777	1.14388	0.00973862	0.0461832	LOC101263579	NC_015449.2	184140	185482	+	1199	protein_coding	chlorophyllase-2%2C chloroplastic
101263580	29.0441	26.8678	16.8257	273.585	-3.23014	1.87e-10	6.08e-09	LOC101263580	NC_015440.2	2389447	2391712	-	2266	protein_coding	crooked neck-like protein 1
101263585	2.00317	3.83527	0.929369	82.8741	-5.28551	3.09e-11	1.13e-09	LOC101263585	NC_015440.2	27907022	27908348	-	1145	protein_coding	transcription factor MYB35
101263599	9.01378	0.956161	7.475	31.9514	-1.81146	0.00820426	0.0402808	LOC101263599	NC_015440.2	68539126	68539629	-	504	protein_coding	DUF724 domain-containing protein 3-like
101263621	8.01227	13.4322	11.2153	39.9393	-2.29973	0.000660415	0.0048921	LOC101263621	NC_015444.2	324668	326626	+	946	lncRNA	uncharacterized LOC101263621
101263630	114.173	121.877	137.45	299.545	-1.39058	0.00182335	0.0116495	LOC101263630	NC_015445.2	65677226	65678200	-	770	protein_coding	homeobox-leucine zipper protein ATHB-7-like
101263641	1.39e-17	1.39e-17	1.38778e-17	12.9802	-6.71208	0.00085757	0.00612151	LOC101263641	NC_015438.2	84269468	84271060	-	1429	protein_coding	type III polyketide synthase A
101263663	11.0168	7.67404	4.66975	48.9256	-2.13831	0.000619733	0.00463175	LOC101263663	NC_015439.2	46995717	46998708	-	2075	protein_coding	protein EARLY-RESPONSIVE TO DEHYDRATION 7%2C chloroplastic-like
101263665	5.00772	13.4322	7.475	49.9241	-3.28559	4.11e-06	5.43e-05	LOC101263665	NC_015448.2	637129	638521	+	1393	protein_coding	transcription factor HEC3
101263667	355.539	499.992	552.621	1683.45	-2.24294	2.82e-07	4.83e-06	LOC101263667	NC_015439.2	40487942	40492994	+	4603	protein_coding	LRR receptor-like serine/threonine-protein kinase FLS2
101263672	324.492	272.547	129.969	36.9438	3.13045	2.66e-10	8.39e-09	LOC101263672	NC_015440.2	446811	450872	-	2735	protein_coding	kinesin-like protein KIN-10A
101263680	1.39e-17	2.87557	1.86445	53.9181	-8.75604	2.24e-10	7.16e-09	LOC101263680	NC_015440.2	51228760	51230514	+	1755	pseudogene	PF00083:Sugar (and other) transporter
101263694	4.0062	2.87557	1.38778e-17	1606.56	-8.60336	1.66e-37	1.4e-34	LOC101263694	NC_015440.2	61835401	61837647	-	1817	protein_coding	uncharacterized protein At1g04910
101263733	17.0259	21.1097	22.4362	120.817	-2.81796	2.74e-07	4.72e-06	LOC101263733	NC_015444.2	66982235	66985557	-	1194	protein_coding	probable long-chain-alcohol O-fatty-acyltransferase 5
101263751	476.722	446.25	312.308	114.826	2.05251	5.08e-06	6.58e-05	LOC101263751	NC_015446.2	60701798	60705306	-	2312	protein_coding	putative kinase-like protein TMKL1
101263768	48.073	65.2552	126.229	432.344	-3.16556	6.3e-11	2.21e-09	LOC101263768	NC_015447.2	14879196	14882424	-	2137	protein_coding	protein NRT1/ PTR FAMILY 7.3-like
101263772	437.663	1190.96	1399.79	3469.74	-2.98657	2.36e-11	8.89e-10	LOC101263772	NC_015439.2	30964945	30966926	+	1982	protein_coding	probable acyl-activating enzyme 6
101263785	8.01227	11.5128	0.929369	48.9256	-2.59168	8.25e-05	0.000787134	LOC101263785	NC_015439.2	54640710	54643607	-	1769	protein_coding	uncharacterized LOC101263785%2C transcript variant X1
101263789	30.0456	49.9002	61.7091	250.62	-3.05501	1.41e-09	3.87e-08	LOC101263789	NC_015449.2	2048906	2050508	+	1188	protein_coding	transcription factor MYB36-like
101263801	21.032	20.15	19.631	63.9029	-1.59758	0.00392803	0.0221333	LOC101263801	NW_004194395.1	8660	10737	-	2078	pseudogene	-
101263827	1687.56	1925.12	2154.4	5791.21	-1.77885	2.71e-05	0.000294824	LHA4	NC_015444.2	8095816	8102786	+	3481	protein_coding	H(+)-ATPase 4
101263843	15.0229	13.4322	18.6959	59.909	-1.98668	0.000661742	0.00489602	LOC101263843	NC_015438.2	78378076	78381324	-	2781	protein_coding	stachyose synthase
101263845	3740.67	4451.01	1108.05	225.657	4.05034	8.13e-18	7.79e-16	LOC101263845	NC_015438.2	81763636	81764335	-	700	protein_coding	histone H3.2
101263851	61.0927	54.6986	41.1376	517.215	-3.0791	9.38e-11	3.23e-09	LOC101263851	NC_015447.2	3495261	3501759	+	1854	protein_coding	O-acyltransferase WSD1
101263855	226.343	213.047	197.294	571.133	-1.33484	0.00200657	0.0126488	LOC101263855	NC_015438.2	86226910	86231833	-	2600	protein_coding	AT-rich interactive domain-containing protein 1-like%2C transcript variant X2
101263880	26.0396	51.8196	51.4234	153.767	-2.55624	6.89e-07	1.09e-05	LOC101263880	NC_015440.2	3805273	3805608	+	336	protein_coding	uncharacterized LOC101263880
101263884	319.484	253.353	159.891	43.9332	2.85882	4.16e-09	1.04e-07	LOC101263884	NC_015449.2	62155356	62158667	+	1992	protein_coding	uncharacterized LOC101263884
101263886	19.029	23.029	13.0854	97.8514	-2.3548	1.54e-05	0.000177419	LOC101263886	NC_015449.2	64044053	64048442	+	2051	protein_coding	serine/threonine-protein kinase 38-like
101263895	238.361	203.45	109.398	29.9544	2.98705	3.55e-09	8.93e-08	LOC101263895	NC_015440.2	68470576	68474323	+	2738	protein_coding	uncharacterized LOC101263895
101263898	561.851	437.613	242.178	82.8741	2.75934	2.75e-09	7.04e-08	LOC101263898	NC_015441.2	1717751	1721039	-	1087	protein_coding	vacuolar iron transporter 1
101263919	47.0714	65.2552	45.8129	9.98472	2.22291	0.000513333	0.00395048	LOC101263919	NC_015444.2	62535816	62539546	-	1582	protein_coding	clathrin light chain 1
101263938	95.1443	122.836	90.6963	21.9665	2.10851	8.71e-05	0.000826505	LOC101263938	NC_015438.2	88315959	88317882	-	1162	protein_coding	uncharacterized LOC101263938
101263944	122.185	194.813	129.969	531.194	-2.11903	2.31e-06	3.27e-05	LOC101263944	NC_015438.2	97720164	97721363	-	1084	protein_coding	myb-related protein 308-like
101263972	2.00317	16.3112	8.41007	54.9166	-4.69293	1.77e-08	3.92e-07	LOC101263972	NC_015439.2	39943735	39945527	-	1793	protein_coding	cannabidiolic acid synthase-like
101264000	27.0411	23.9887	6.53992	144.78	-2.41524	2.52e-06	3.53e-05	LOC101264000	NC_015441.2	58114961	58116005	+	1045	protein_coding	vacuolar iron transporter homolog 1-like
101264053	2123.22	64.2955	756.466	286.565	2.88877	1.13e-10	3.83e-09	LOC101264053	NC_015446.2	749162	750225	-	1064	protein_coding	NDR1/HIN1-Like protein 3-like
101264069	160.243	159.304	87.8911	18.9711	3.07003	1.11e-08	2.56e-07	LOC101264069	NC_015446.2	70029169	70031356	+	1185	protein_coding	histone H2A.Z-specific chaperone CHZ1
101264089	6.00923	35.5049	72.93	232.647	-5.24592	7.92e-17	6.42e-15	PMT6	NC_015439.2	34835202	34837547	-	1866	protein_coding	probable polyol transporter 6%2C transcript variant X1
101264127	26.0396	24.9484	26.1765	91.8605	-1.8138	0.000549775	0.00416688	LOC101264127	NC_015443.2	1951628	1958766	-	1794	pseudogene	PF00888:Cullin family
101264152	452.686	758.147	500.257	1634.52	-1.852	1.65e-05	0.000189789	LOC101264152	NC_015438.2	80728903	80741099	-	5161	protein_coding	myosin-12%2C transcript variant X3
101264155	211.32	255.273	181.398	571.133	-1.43386	0.000945271	0.00663936	LOC101264155	NC_015438.2	85957732	85960553	-	1636	protein_coding	F-box/kelch-repeat protein SKIP4
101264158	5.00772	11.5128	7.475	522.208	-6.66914	3.73e-25	8.03e-23	LOC101264158	NC_015438.2	90208837	90215967	-	3600	protein_coding	kinesin-like protein KIN-14G%2C transcript variant X2
101264163	53.0805	45.1018	20.566	240.635	-2.17795	4.44e-06	5.83e-05	LOC101264163	NC_015438.2	95883215	95884558	+	1344	protein_coding	GDSL esterase/lipase At1g28650-like
101264181	1.39e-17	1.39e-17	1.86445	35.9453	-8.17275	5.79e-08	1.14e-06	LOC101264181	NC_015448.2	56252969	56254508	+	1370	protein_coding	glutelin type-A 3-like
101264187	16.0244	14.3919	6.53992	52.9196	-1.71574	0.00338979	0.0194995	LOC101264187	NC_015440.2	7628590	7635043	-	2179	protein_coding	uncharacterized LOC101264187
101264199	650.986	447.21	340.36	102.844	2.66069	6.33e-09	1.52e-07	LOC101264199	NC_015440.2	66447254	66448886	+	1633	protein_coding	F-box protein At5g07610-like
101264213	196.298	170.82	143.995	47.9272	2.03128	2.45e-05	0.000269513	LOC101264213	NC_015441.2	64684603	64686662	+	1321	protein_coding	isoflavone reductase-like protein
101264215	87.1321	99.8038	48.6182	14.9771	2.5305	8.68e-06	0.000106304	LOC101264215	NC_015442.2	2865269	2871962	+	1457	protein_coding	origin of replication complex subunit 4
101264225	125.19	145.869	139.32	450.317	-1.84579	3.52e-05	0.000369735	LOC101264225	NC_015443.2	43120098	43125485	+	2445	protein_coding	transcription factor BIM1%2C transcript variant X2
101264274	133.202	120.917	134.645	332.495	-1.31891	0.00283227	0.0168249	LOC101264274	NC_015447.2	58605096	58619464	-	3240	protein_coding	probable LRR receptor-like serine/threonine-protein kinase At1g06840
101264276	6.00923	4.79496	1.86445	159.757	-4.70402	1.37e-13	7.67e-12	LOC101264276	NC_015439.2	50695712	50698666	+	2219	protein_coding	4-coumarate--CoA ligase-like 1
101264286	1792.72	1393.46	850.908	280.574	2.67515	1.8e-09	4.84e-08	LOC101264286	NC_015439.2	40522139	40523100	+	962	protein_coding	a/b-binding protein Cab-1C
101264293	47.0714	100.763	135.58	530.195	-3.49012	8.77e-13	4.23e-11	LOC101264293	NC_015449.2	3055116	3056155	-	1040	protein_coding	uncharacterized LOC101264293
101264326	1.39e-17	3.83527	4.66975	22.965	-7.52921	8.28e-06	0.000101842	LOC101264326	NC_015442.2	38033970	38036439	+	1606	protein_coding	uncharacterized LOC101264326%2C transcript variant X2
101264341	1.39e-17	6.71435	2.79956	57.912	-8.85891	7.6e-11	2.64e-09	LOC101264341	NC_015444.2	63494937	63497414	+	1864	protein_coding	cytochrome P450 CYP72A219-like
101264460	210.319	244.716	319.788	1413.85	-2.74826	8.44e-10	2.43e-08	LOC101264460	NC_015438.2	81770991	81775793	-	1324	protein_coding	ras-related protein RGP1
101264485	1.39e-17	1.39e-17	0.929369	24.962	-7.64888	3.61e-06	4.85e-05	LOC101264485	NC_015439.2	36259898	36262132	+	1486	protein_coding	patatin-like protein 1
101264528	19.029	17.2709	23.3712	68.8953	-1.84939	0.000909654	0.00641121	LOC101264528	NC_015443.2	44160484	44162461	+	1459	protein_coding	transcription factor MYB86-like
101264539	350.531	295.579	232.827	84.8711	2.04459	7.91e-06	9.8e-05	LOC101264539	NC_015445.2	23864314	23866405	-	2008	protein_coding	U-box domain-containing protein 3-like
101264573	2.00317	6.71435	4.66975	34.9468	-4.04273	5.52e-06	7.06e-05	LOC101264573	NC_015439.2	28008146	28009405	-	1260	protein_coding	uncharacterized LOC101264573
101264574	56.0851	91.1666	159.891	431.345	-2.94036	7.01e-10	2.04e-08	LOC101264574	NC_015447.2	63465110	63466769	+	1573	protein_coding	cytochrome P450 76A2-like
101264583	175.266	133.393	121.554	386.414	-1.14004	0.00901732	0.0433909	LOC101264583	NC_015439.2	46962928	46966792	+	1314	protein_coding	L-ascorbate peroxidase 5
101264589	3.00468	3.83527	5.60483	599.091	-7.58098	4.19e-28	1.25e-25	LOC101264589	NC_015439.2	50676836	50678218	-	1383	protein_coding	zinc finger protein ZAT1-like
101264591	48.073	46.0615	39.2675	8.98624	2.40323	0.000214401	0.00183164	LOC101264591	NC_015448.2	55748370	55751277	-	1936	protein_coding	protein NRT1/ PTR FAMILY 2.7-like
101264612	127.193	88.2876	41.1376	464.295	-1.867	2.83e-05	0.000306132	LOC101264612	NC_015440.2	65842554	65847070	-	1156	protein_coding	microtubule-associated protein RP/EB family member 1B
101264652	19.029	0.956161	0.929369	119.818	-2.64665	9.53e-07	1.46e-05	LOC101264652	NC_015445.2	3012903	3017074	+	1203	protein_coding	GDSL esterase/lipase At5g41890
101264736	3.00468	1.39e-17	1.38778e-17	50.9226	-4.02782	2.53e-07	4.37e-06	LOC101264736	NC_015443.2	39479432	39479932	-	501	protein_coding	DUF724 domain-containing protein 6-like
101264739	23.035	134.352	50.4883	689.953	-4.89706	3.84e-20	4.99e-18	LOC101264739	NC_015444.2	8260967	8263028	-	1201	protein_coding	peroxidase 16
101264777	2233.38	2247.58	847.168	188.714	3.56409	1.42e-14	9.03e-13	LOC101264777	NC_015439.2	48926014	48928468	+	1161	protein_coding	delta(7)-sterol-C5(6)-desaturase
101264779	295.448	348.362	279.58	37.9423	2.95688	2.07e-09	5.48e-08	LOC101264779	NC_015448.2	3413320	3415853	-	1217	protein_coding	transcription factor bHLH96-like
101264793	9.01378	12.4725	14.0205	62.9044	-2.78597	9.47e-06	0.000114992	LOC101264793	NC_015440.2	44654518	44658906	+	1744	protein_coding	vacuolar amino acid transporter 1-like%2C transcript variant X4
101264795	1.00165	1.39e-17	1.38778e-17	84.8711	-6.23746	2.38e-12	1.06e-10	LOC101264795	NC_015440.2	3509939	3510675	+	563	protein_coding	putative non-specific lipid-transfer protein 14
101264822	3.00468	1.39e-17	1.38778e-17	182.723	-5.86854	8.98e-17	7.2e-15	LOC101264822	NC_015442.2	2695014	2696310	+	1297	protein_coding	putative fasciclin-like arabinogalactan protein 20
101264828	1.39e-17	1.39e-17	0.929369	26.959	-7.75938	1.61e-06	2.34e-05	LOC101264828	NC_015442.2	56439062	56440217	-	774	protein_coding	cell differentiation protein RCD1 homolog
101264863	109.166	106.522	80.4105	241.633	-1.1454	0.0105173	0.0492425	LOC101264863	NC_015447.2	1508111	1518063	-	1549	protein_coding	probable aminotransferase TAT2
101264865	98.1488	208.248	71.0598	10.9832	3.14516	1.07e-07	2.01e-06	LOC101264865	NC_015447.2	1145626	1149797	-	1757	protein_coding	transcription factor bHLH123-like
101264867	1075.63	1095.96	585.348	214.674	2.32429	1.49e-07	2.74e-06	LOC101264867	NC_015438.2	96904609	96910290	-	2947	protein_coding	DNA replication licensing factor MCM4
101264905	8.01227	2.87557	1.38778e-17	28.9559	-1.83749	0.00973082	0.0461682	LOC101264905	NC_015449.2	37092518	37094685	-	1447	protein_coding	myb-related protein 308-like
101264906	353.536	362.757	416.101	1303.02	-1.88156	1.35e-05	0.000158167	LOC101264906	NC_015440.2	54713384	54719035	+	1663	protein_coding	uncharacterized Rho GTPase-activating protein At5g61530
101264929	53.0805	91.1666	71.0598	423.358	-2.99266	4.25e-10	1.27e-08	LOC101264929	NC_015442.2	2043653	2045568	-	1916	protein_coding	protein PHYTOCHROME KINASE SUBSTRATE 1-like
101264959	15.0229	71.0133	34.5921	385.415	-4.66971	3.28e-17	2.85e-15	LOC101264959	NC_015445.2	63887773	63888753	-	981	protein_coding	pathogenesis-related protein PR-5
101264967	185.281	182.337	111.268	36.9438	2.3224	2.67e-06	3.73e-05	LOC101264967	NC_015446.2	2224818	2227841	-	1083	protein_coding	putative homeobox-leucine zipper protein ATHB-51
101264975	1649.5	2054.68	538.595	93.8575	4.1336	1e-17	9.46e-16	LOC101264975	NC_015446.2	66087898	66088572	+	675	protein_coding	histone H2AX-like
101264977	14.0214	21.1097	29.9167	81.8756	-2.53522	1.04e-05	0.000124703	LOC101264977	NC_015446.2	70102706	70107727	-	1492	protein_coding	two-component response regulator-like APRR9%2C transcript variant X3
101265054	59.0896	47.0211	32.722	1.39e-17	8.88788	5.84e-11	2.06e-09	LOC101265054	NC_015445.2	63751438	63756740	+	2562	protein_coding	probable serine/threonine-protein kinase DDB_G0278509
101265072	1.39e-17	1.91586	1.38778e-17	44.9317	-8.49368	3.09e-09	7.83e-08	LOC101265072	NC_015447.2	3453476	3456086	+	1823	protein_coding	cytochrome P450 703A2
101265075	96.1458	118.997	43.9428	5.99078	3.97646	1.15e-09	3.22e-08	LOC101265075	NC_015447.2	1843438	1845488	+	504	protein_coding	glucan endo-1%2C3-beta-glucosidase-like
101265076	1.00165	1.39e-17	1.38778e-17	12.9802	-3.54021	0.00528154	0.0282126	LOC101265076	NC_015447.2	12772623	12774203	+	1080	protein_coding	transcription repressor MYB6-like
101265155	73.1109	47.9808	72.93	0.998354	6.0265	3.02e-11	1.11e-09	LOC101265155	NC_015445.2	57763640	57765682	-	1615	protein_coding	histidine decarboxylase-like
101265156	1.39e-17	0.956161	1.38778e-17	24.962	-7.64888	3.61e-06	4.85e-05	LOC101265156	NC_015445.2	58166731	58167804	-	1074	protein_coding	mitogen-activated protein kinase kinase kinase NPK1-like
101265157	80.1215	143.949	80.4105	1014.46	-3.66031	1.57e-14	9.88e-13	LOC101265157	NC_015445.2	62998290	62999399	+	1030	protein_coding	uncharacterized LOC101265157
101265165	1334.02	2009.58	2248.84	4844.65	-1.86051	1.22e-05	0.000144812	LOC101265165	NC_015438.2	81797184	81799569	-	1693	protein_coding	transcription factor bHLH130-like
101265243	2.00317	5.75466	6.53992	65.8999	-4.95542	1.21e-09	3.36e-08	LOC101265243	NC_015443.2	44805837	44806768	+	932	protein_coding	auxin-responsive protein SAUR71
101265254	162.246	142.03	99.1119	1095.34	-2.75418	1.02e-09	2.88e-08	LOC101265254	NC_015444.2	56225844	56228710	-	1647	protein_coding	organic cation/carnitine transporter 7-like
101265256	835.266	1237.03	1020.16	347.473	1.26503	0.00300918	0.0177043	LOC101265256	NC_015444.2	66088302	66088643	-	342	protein_coding	calcium-binding protein PBP1
101265293	90.1367	146.828	66.3845	1677.45	-4.21613	2.96e-18	2.95e-16	LOC101265293	NC_015447.2	62602818	62605902	-	1477	protein_coding	tropinone reductase 1%2C transcript variant X1
101265326	55.0836	47.0211	45.8129	237.639	-2.10657	8.38e-06	0.000102954	LOC101265326	NC_015441.2	496234	498478	+	2245	protein_coding	aldehyde oxidase GLOX-like
101265357	10.0153	8.63373	5.60483	41.9362	-2.05241	0.00150116	0.00987623	LOC101265357	NC_015445.2	63728452	63745963	-	2515	protein_coding	protein HAPLESS 2
101265364	539.818	635.308	735.894	1654.49	-1.61562	0.000151665	0.00135505	LOC101265364	NC_015438.2	72313401	72333453	-	4220	protein_coding	phospholipase D zeta 1%2C transcript variant X1
101265373	5.00772	7.67404	6.53992	49.9241	-3.28559	4.11e-06	5.43e-05	LOC101265373	NC_015438.2	94725094	94728273	-	1923	protein_coding	uncharacterized acetyltransferase At3g50280-like%2C transcript variant X1
101265386	14.0214	25.9081	14.9556	114.826	-3.02253	8.71e-08	1.66e-06	LOC101265386	NC_015447.2	62768147	62771036	+	2890	protein_coding	protein MICRORCHIDIA 7-like
101265401	439.666	469.282	184.203	34.9468	3.64843	3.41e-13	1.77e-11	LOC101265401	NC_015439.2	46970793	46973141	-	1807	protein_coding	protein POLLENLESS 3-LIKE 2
101265402	666.009	703.445	611.53	1464.78	-1.13692	0.0069125	0.0353831	LOC101265402	NC_015448.2	55345350	55353427	-	1708	protein_coding	BTB/POZ and MATH domain-containing protein 4
101265405	486.738	565.251	381.503	71.8908	2.75713	3.77e-09	9.45e-08	LOC101265405	NC_015440.2	3439364	3443644	-	4281	protein_coding	leucine-rich repeat receptor protein kinase EMS1
101265415	1.00165	0.956161	0.929369	61.9059	-5.78305	4e-10	1.21e-08	LOC101265415	NC_015440.2	60661135	60662530	+	1396	protein_coding	ornithine decarboxylase-like
101265448	19.029	69.0939	66.3845	206.686	-3.43261	1.31e-10	4.39e-09	LOC101265448	NC_015444.2	1448154	1449108	+	955	protein_coding	protein GLUTAMINE DUMPER 2
101265484	1070.62	813.809	671.375	198.698	2.42906	4.68e-08	9.53e-07	LOC101265484	NC_015447.2	742393	743962	-	1570	protein_coding	fasciclin-like arabinogalactan protein 1
101265508	44.0669	77.7311	83.2157	324.508	-2.87696	3.01e-09	7.66e-08	LOC101265508	NC_015439.2	39550166	39560406	+	3737	protein_coding	lysine-specific demethylase JMJ18%2C transcript variant X3
101265511	4.0062	18.2306	16.8257	76.8832	-4.22043	2.84e-09	7.26e-08	LOC101265511	NC_015440.2	1259845	1262510	-	1336	protein_coding	suberization-associated anionic peroxidase 2-like
101265537	40.0608	29.7468	30.8518	5.99078	2.71604	0.000137515	0.00124219	LOC101265537	NC_015441.2	65512433	65515274	+	1342	protein_coding	pathogenesis-related protein 5
101265589	2.00317	1.91586	4.66975	29.9544	-3.82119	2.88e-05	0.000311383	LOC101265589	NC_015438.2	91091192	91092304	-	1113	protein_coding	agamous-like MADS-box protein AGL80
101265600	5.00772	14.3919	12.1504	89.8635	-4.13199	9.37e-10	2.66e-08	LOC101265600	NC_015439.2	52490266	52492704	-	1906	protein_coding	protein DETOXIFICATION 14-like
101265605	404.613	337.806	217.866	28.9559	3.79884	1.06e-13	6e-12	LOC101265605	NC_015439.2	40505428	40506413	+	986	protein_coding	chlorophyll a-b binding protein 1C%2C chloroplastic
101265617	616.935	531.662	388.049	131.8	2.22569	7.02e-07	1.11e-05	LOC101265617	NC_015449.2	4139322	4140948	-	1109	protein_coding	chlorophyll a-b binding protein 8%2C chloroplastic-like
101265618	249.378	398.266	212.255	1124.29	-2.17205	7.19e-07	1.13e-05	LOC101265618	NC_015449.2	5390157	5392441	+	1758	protein_coding	glucan endo-1%2C3-beta-glucosidase 13-like
101265675	1.39e-17	1.91586	1.86445	369.439	-11.5297	1.21e-26	3.21e-24	LOC101265675	NC_015438.2	80791848	80793167	-	704	protein_coding	non-specific lipid-transfer protein 1-like
101265682	2.00317	1.39e-17	0.929369	20.9681	-3.30918	0.000739506	0.00540615	LOC101265682	NC_015447.2	1795909	1797072	-	1088	protein_coding	TPR repeat-containing thioredoxin TTL1-like
101265683	33.0502	54.6986	33.657	5.99078	2.43946	0.000877744	0.00622926	LOC101265683	NC_015438.2	86541488	86544071	+	2393	protein_coding	uncharacterized LOC101265683
101265715	25.0381	38.384	39.2675	116.823	-2.21649	2.13e-05	0.000238912	LOC101265715	NC_015449.2	66538899	66542075	+	2031	protein_coding	acetate/butyrate--CoA ligase AAE7%2C peroxisomal
101265718	68.1033	81.5698	40.2025	184.72	-1.43787	0.00198077	0.0125216	LOC101265718	NW_004194841.1	2737	4490	+	1754	protein_coding	phospholipase A1-Ibeta2%2C chloroplastic-like
101265726	17.0259	41.263	93.5015	914.612	-5.73701	7.22e-25	1.53e-22	LOC101265726	NC_015441.2	56039887	56041867	+	888	protein_coding	pathogen-related protein
101265734	14.0214	45.1018	24.3063	113.827	-3.00994	9.95e-08	1.88e-06	LOC101265734	NC_015442.2	63448649	63450634	+	1251	protein_coding	transcription factor MYB108-like
101265740	95.1443	149.707	85.0859	29.9544	1.66323	0.00132253	0.00889689	LOC101265740	NC_015443.2	43062011	43063194	-	1184	protein_coding	protein MIZU-KUSSEI 1-like
101265741	18.0274	24.9484	12.1504	83.8726	-2.2102	6.56e-05	0.0006423	LOC101265741	NC_015443.2	42513112	42520820	+	2440	protein_coding	serine/threonine-protein kinase OSR1-like%2C transcript variant X1
101265765	336.51	324.37	193.554	71.8908	2.2248	1.68e-06	2.43e-05	LOC101265765	NC_015438.2	70806844	70812792	+	3313	protein_coding	uncharacterized LOC101265765
101265775	32.0487	88.2876	54.2286	396.398	-3.62346	7.1e-13	3.46e-11	LOC101265775	NC_015447.2	1455284	1456807	-	1049	protein_coding	early nodulin-like protein 2
101265778	2046.1	2233.18	2571.44	5344.89	-1.38523	0.00095282	0.00668664	LOC101265778	NC_015438.2	96702564	96708018	-	2493	protein_coding	phosphatidylinositol/phosphatidylcholine transfer protein SFH8
101265794	38.0578	49.9002	29.9167	185.718	-2.2831	3.38e-06	4.62e-05	LOC101265794	NC_015439.2	38353113	38355099	+	1659	protein_coding	polygalacturonase QRT3
101265802	95.1443	102.683	95.3717	31.9514	1.57049	0.00226612	0.0140043	LOC101265802	NC_015440.2	1265038	1265826	-	789	protein_coding	calcium-binding protein PBP1-like
101265820	145.22	121.877	141.19	339.485	-1.2244	0.00550106	0.0291938	LOC101265820	NC_015441.2	66286552	66287473	+	922	protein_coding	RING-H2 finger protein ATL80-like
101265825	1.39e-17	1.39e-17	1.38778e-17	36.9438	-8.21214	4.11e-08	8.46e-07	LOC101265825	NC_015442.2	6496635	6497374	+	740	protein_coding	transcription factor DIVARICATA-like
101265851	21.032	47.0211	167.372	381.421	-4.17266	3.58e-15	2.46e-13	LOC101265851	NC_015438.2	4251919	4255287	+	868	protein_coding	somatic embryogenesis receptor kinase 2-like
101265869	115.175	225.522	116.878	630.044	-2.45035	6.27e-08	1.23e-06	LOC101265869	NC_015438.2	93725391	93727009	-	885	protein_coding	uncharacterized LOC101265869
101265871	222.337	237.039	173.918	42.9347	2.36914	1.11e-06	1.67e-05	LOC101265871	NC_015438.2	95543786	95544778	-	797	protein_coding	uncharacterized LOC101265871
101265894	209.317	192.893	133.71	23.9635	3.12013	1.94e-09	5.15e-08	LOC101265894	NC_015439.2	43962087	43964526	+	1683	protein_coding	putative cyclin-D6-1%2C transcript variant X2
101265896	344.522	295.579	205.71	64.9014	2.40602	2.76e-07	4.74e-06	PK5	NC_015449.2	1152704	1155138	-	1530	protein_coding	protein kinase PINOID 2
101265914	1.39e-17	1.39e-17	1.38778e-17	57.912	-8.85891	7.6e-11	2.64e-09	LOC101265914	NC_015441.2	478062	478460	+	399	protein_coding	E3 ubiquitin-protein ligase RING1-like
101265937	330.501	686.171	235.632	54.9166	2.5866	5.49e-08	1.1e-06	LOC101265937	NC_015444.2	2542678	2543539	+	862	protein_coding	36.4 kDa proline-rich protein-like
101265951	230.349	182.337	102.852	21.9665	3.38303	1.2e-10	4.04e-09	LOC101265951	NC_015446.2	8151747	8154937	+	3088	protein_coding	probably inactive leucine-rich repeat receptor-like protein kinase IMK2%2C transcript variant X1
101265956	436.662	452.968	400.204	1018.45	-1.22156	0.00405732	0.022766	LOC101265956	NC_015438.2	66806142	66812541	-	3033	protein_coding	peroxidase 40%2C transcript variant X1
101265960	11.0168	20.15	16.8257	169.742	-3.93037	1.07e-11	4.34e-10	LOC101265960	NC_015438.2	80814342	80816562	+	1901	protein_coding	uncharacterized LOC101265960
101265968	19.029	16.3112	16.8257	118.82	-2.63459	1.08e-06	1.63e-05	LOC101265968	NC_015447.2	1785866	1788725	-	1475	protein_coding	TPR repeat-containing thioredoxin TTL4-like
101265986	557.845	629.55	785.453	1739.36	-1.6404	0.000119875	0.00109658	LOC101265986	NC_015448.2	3451470	3457489	-	1826	protein_coding	protein DETOXIFICATION 27
101266016	1.39e-17	1.91586	1.38778e-17	22.965	-7.52921	8.28e-06	0.000101842	LOC101266016	NC_015440.2	68127463	68128294	+	832	protein_coding	B3 domain-containing protein At2g32645-like
101266043	227.345	254.313	85.0859	19.9696	3.50079	4.61e-11	1.65e-09	EXPB3	NC_015444.2	62529775	62533430	+	1581	protein_coding	expansin-B3
101266081	1.39e-17	1.39e-17	1.38778e-17	21.9665	-7.46543	1.27e-05	0.000149162	LOC101266081	NC_015439.2	28071919	28072740	-	822	protein_coding	putative B3 domain-containing protein At2g27410
101266182	53.0805	28.7871	39.2675	4.9923	3.37808	1.98e-06	2.84e-05	LOC101266182	NC_015439.2	40517233	40518255	+	1023	protein_coding	chlorophyll a-b binding protein 1B%2C chloroplastic-like
101266198	2.00317	1.39e-17	1.38778e-17	17.9726	-3.08822	0.00236482	0.0144865	LOC101266198	NC_015449.2	2192156	2194281	+	2126	protein_coding	probable polyamine oxidase 5
101266208	338.513	742.792	710.648	2146.74	-2.66442	1.83e-09	4.92e-08	LOC101266208	NC_015440.2	61817878	61823895	-	2044	protein_coding	4-coumarate--CoA ligase-like 9
101266216	10.0153	24.9484	10.2802	79.8787	-2.97999	9.01e-07	1.39e-05	LOC101266216	NC_015441.2	63950598	63952159	-	1461	protein_coding	serpin-ZX-like
101266240	3905.92	3010.53	1358.65	159.757	4.61062	2.07e-21	3.11e-19	LOC101266240	NC_015444.2	67588550	67590141	+	1500	protein_coding	uncharacterized LOC101266240
101266278	179.272	145.869	120.619	44.9317	1.99333	3.97e-05	0.000411608	LOC101266278	NC_015447.2	60202192	60204522	+	1151	protein_coding	transcription factor bHLH106
101266316	17.0259	23.029	37.3973	96.8529	-2.49938	6.32e-06	7.98e-05	LOC101266316	NC_015440.2	60725216	60728739	+	3431	protein_coding	putative receptor-like protein kinase At3g47110
101266324	69.1048	79.6504	60.7741	15.9756	2.10426	0.000242489	0.0020388	LOC101266324	NC_015440.2	68124490	68126171	-	1105	protein_coding	lysM domain-containing GPI-anchored protein 1-like
101266331	10.0153	1.39e-17	3.73466	58.9105	-2.5415	4.4e-05	0.000451335	LOC101266331	NC_015442.2	2957862	2960661	-	1520	protein_coding	zinc finger CCCH domain-containing protein 15-like
101266378	1794.72	1538.37	1651.33	606.08	1.56598	0.000228915	0.00194131	LOC101266378	NC_015447.2	64325202	64327517	+	1716	protein_coding	uncharacterized LOC101266378
101266401	1.39e-17	1.39e-17	1.38778e-17	21.9665	-7.46543	1.27e-05	0.000149162	LOC101266401	NC_015449.2	36842686	36844049	-	1364	protein_coding	peptidyl-prolyl cis-trans isomerase CYP59-like
101266403	40.0608	21.1097	13.0854	114.826	-1.51626	0.00218147	0.0135426	LOC101266403	NC_015440.2	54639632	54641612	-	1336	protein_coding	uncharacterized LOC101266403
101266408	812.231	730.316	390.854	92.859	3.12706	1.96e-11	7.51e-10	LOC101266408	NC_015440.2	63592054	63596977	+	2414	protein_coding	LRR receptor-like serine/threonine-protein kinase FEI 2
101266437	2420.67	2265.81	1785.98	732.888	1.72357	5.19e-05	0.000521285	LOC101266437	NC_015445.2	48987902	48995133	-	3881	protein_coding	LRR receptor-like serine/threonine-protein kinase ERECTA
101266448	14.0214	7.67404	1.86445	3440.78	-7.92623	7.14e-40	8.76e-37	LOC101266448	NC_015446.2	2086573	2093060	+	2253	protein_coding	polyadenylate-binding protein 7
101266452	108.164	89.2473	110.333	248.623	-1.1998	0.00738467	0.0370048	LOC101266452	NC_015438.2	79654366	79655318	+	759	protein_coding	peptide methionine sulfoxide reductase B5-like
101266456	1.00165	0.956161	1.38778e-17	20.9681	-4.22684	0.000164371	0.00145374	PLIM2a	NC_015438.2	85840206	85842803	-	1135	protein_coding	LIM domain-containing protein PLIM2a%2C transcript variant X1
101266471	1644.49	1815.72	2199.28	610.074	1.4304	0.000738915	0.00540615	LOC101266471	NC_015439.2	52424483	52425863	+	1381	protein_coding	mitogen-activated protein kinase kinase kinase NPK1-like
101266472	3.00468	17.2709	4.66975	73.8878	-4.56375	1.16e-09	3.25e-08	LOC101266472	NC_015448.2	1430860	1432607	-	720	protein_coding	ferredoxin%2C root R-B2-like
101266493	3.00468	8.63373	5.60483	115.824	-5.21139	5.76e-13	2.88e-11	LOC101266493	NC_015440.2	58700533	58702120	-	812	protein_coding	PLAT domain-containing protein 3-like
101266528	2.00317	17.2709	25.2414	136.792	-6.00764	3.77e-15	2.57e-13	LOC101266528	NC_015443.2	39210818	39211948	-	514	protein_coding	proteinase inhibitor PSI-1.2
101266532	342.519	292.7	345.97	1206.17	-1.8158	2.64e-05	0.000287331	LOC101266532	NC_015444.2	2591033	2595683	+	3152	protein_coding	probable galactinol--sucrose galactosyltransferase 6%2C transcript variant X1
101266534	12.0183	21.1097	38.3324	162.753	-3.74557	5.59e-11	1.99e-09	LOC101266534	NC_015444.2	48228132	48229665	-	466	lncRNA	uncharacterized LOC101266534
101266537	587.891	544.138	605.92	1326.99	-1.17436	0.00539891	0.0287076	LOC101266537	NC_015444.2	66878410	66882512	+	2002	protein_coding	uncharacterized LOC101266537
101266546	51.0775	31.6662	16.8257	1.99684	4.59273	5.07e-08	1.02e-06	LOC101266546	NC_015445.2	63587007	63592240	-	2136	protein_coding	uncharacterized LOC101266546
101266548	768.164	222.643	806.96	78.8802	3.28163	3.47e-12	1.51e-10	LOC101266548	NC_015438.2	1576673	1578203	-	1531	protein_coding	E3 ubiquitin-protein ligase PUB23-like
101266588	74.1124	64.2955	56.0987	2288.53	-4.94621	5.37e-23	9.55e-21	LOC101266588	NC_015439.2	46010504	46012532	+	1071	protein_coding	AT-hook motif nuclear-localized protein 1
101266612	61.0927	426.097	115.008	1230.13	-4.32887	1.67e-18	1.74e-16	SlERFD2	NC_015449.2	62548554	62550667	+	1511	protein_coding	ethylene-responsive transcription factor 2a%2C transcript variant 1
101266622	23.035	305.176	28.0466	743.871	-5.00559	7.12e-21	9.87e-19	LOC101266622	NC_015440.2	67998927	68000612	-	1415	protein_coding	transcription factor MYB108-like
101266642	132.2	162.183	110.333	30.9529	2.09012	3.91e-05	0.000406582	LOC101266642	NC_015443.2	24772284	24774064	+	1781	protein_coding	protein DETOXIFICATION 49-like
101266648	212.322	146.828	56.0987	7.98775	4.71074	6.93e-15	4.62e-13	LOC101266648	NC_015443.2	48508283	48509652	+	832	protein_coding	uncharacterized LOC101266648
101266657	180.273	322.451	748.05	1669.47	-3.21024	2.14e-12	9.64e-11	LOC101266657	NC_015445.2	2031761	2034346	+	671	protein_coding	protein YLS3-like
101266660	4.0062	2.87557	1.38778e-17	21.9665	-2.41892	0.00436855	0.0240255	LOC101266660	NC_015445.2	58229820	58237376	-	3265	protein_coding	U-box domain-containing protein 52-like%2C transcript variant X2
101266689	1675.54	2058.52	2418.08	539.182	1.63555	0.000124427	0.00113399	LOC101266689	NC_015439.2	42398002	42405411	-	1269	protein_coding	OPA3-like protein
101266699	2.00317	2.87557	2.79956	4231.58	-10.9575	1.17e-49	7.2e-46	LOC101266699	NC_015440.2	22154909	22156854	-	1582	protein_coding	protein STRICTOSIDINE SYNTHASE-LIKE 13
101266706	1.00165	0.956161	0.929369	13.9787	-3.64614	0.00334606	0.0193249	LOC101266706	NC_015449.2	65724798	65726138	-	872	protein_coding	probable glutathione S-transferase
101266745	3393.14	2729.34	4158.25	12533	-1.885	8.99e-06	0.0001097	LOC101266745	NC_015445.2	63829133	63832381	-	1601	protein_coding	bifunctional UDP-glucose 4-epimerase and UDP-xylose 4-epimerase 1
101266761	20.0305	27.8274	37.3973	94.856	-2.23648	3.67e-05	0.00038398	LOC101266761	NC_015446.2	70203773	70205329	-	1333	protein_coding	myb-related protein 305
101266765	784.188	957.762	870.544	2739.84	-1.80466	2.32e-05	0.000257225	LOC101266765	NC_015438.2	91098764	91099903	-	775	protein_coding	protein RARE-COLD-INDUCIBLE 2A-like
101266778	437.663	490.395	221.606	35.9453	3.60134	5.75e-13	2.88e-11	LOC101266778	NC_015439.2	52416746	52417451	+	706	protein_coding	protein RALF-like 34
101266789	270.41	229.361	220.671	56.9135	2.2458	2.09e-06	2.98e-05	LOC101266789	NC_015448.2	47246390	47250933	-	1848	protein_coding	uncharacterized LOC101266789
101266796	458.695	1116.11	659.219	208.683	1.13575	0.00884474	0.0426739	LOC101266796	NC_015449.2	260587	261960	+	1374	protein_coding	acetyl-CoA-benzylalcohol acetyltransferase-like
101266817	546.829	508.629	428.257	1318	-1.269	0.00271765	0.0162226	LOC101266817	NC_015441.2	60681378	60686363	-	1466	protein_coding	uncharacterized LOC101266817%2C transcript variant X1
101266818	1562.37	1440.48	1267.95	296.55	2.39689	5.23e-08	1.05e-06	LOC101266818	NC_015441.2	63982996	63988179	+	2318	protein_coding	lysine histidine transporter-like 8
101266832	353.536	344.523	428.257	884.658	-1.32296	0.00196914	0.0124641	LOC101266832	NC_015443.2	47522203	47527392	+	1756	protein_coding	uncharacterized LOC101266832
101266879	76.1154	384.83	194.489	1563.63	-4.35831	5.21e-19	5.97e-17	LOC101266879	NC_015447.2	58873382	58875038	-	790	protein_coding	non-specific lipid-transfer protein 2-like
101266885	229.348	171.78	230.022	1070.38	-2.22189	4.37e-07	7.22e-06	LOC101266885	NC_015439.2	53339630	53343211	+	1793	protein_coding	ACT domain-containing protein ACR1%2C transcript variant X1
101266899	1178.79	508.629	778.908	197.7	2.57516	8.15e-09	1.92e-07	LOC101266899	NC_015439.2	36105111	36106619	-	1509	protein_coding	mitogen-activated protein kinase kinase kinase 1-like
101266963	125.19	161.224	254.334	1059.39	-3.07978	2.07e-11	7.9e-10	LOC101266963	NC_015445.2	62952317	62954627	+	1866	protein_coding	ferruginol synthase-like
101266990	2.00317	0.956161	2.79956	22.965	-3.43968	0.000348534	0.00279991	LOC101266990	NC_015448.2	1027337	1031011	-	2251	protein_coding	protein GAMETE EXPRESSED 1
101266997	144.219	128.594	95.3717	14.9771	3.25667	4.84e-09	1.19e-07	LOC101266997	NC_015440.2	1353508	1356753	+	2783	protein_coding	uncharacterized LOC101266997%2C transcript variant X1
101267006	12.0183	75.8117	61.7091	399.394	-5.04004	9.82e-19	1.08e-16	LOC101267006	NC_015440.2	58703136	58704327	+	851	protein_coding	PLAT domain-containing protein 3-like
101267031	29.0441	21.1097	11.2153	424.356	-3.86319	4.19e-14	2.48e-12	LOC101267031	NC_015443.2	39585086	39588832	+	1542	protein_coding	5'-nucleotidase SurE
101267040	51.0775	60.4567	44.8779	401.391	-2.97117	6.25e-10	1.83e-08	LOC101267040	NC_015445.2	7980873	7981605	+	733	protein_coding	uncharacterized LOC101267040
101267047	682.033	780.22	900.467	311.527	1.13017	0.00831699	0.0407121	LOC101267047	NC_015445.2	60028333	60032236	-	1396	protein_coding	growth-regulating factor 4-like
101267081	1.00165	1.39e-17	0.929369	13.9787	-3.64614	0.00334606	0.0193249	LOC101267081	NC_015448.2	8763107	8764755	-	1089	protein_coding	short-chain dehydrogenase reductase ATA1
101267089	32.0487	26.8678	4.66975	85.8696	-1.41837	0.00587032	0.0308796	LOC101267089	NC_015439.2	43757250	43758538	-	977	protein_coding	F-box protein At1g61340
101267091	1963.98	830.124	1751.38	134.795	3.86369	2.79e-16	2.1e-14	LOC101267091	NC_015449.2	269805	271307	+	1503	protein_coding	probable receptor-like protein kinase At4g10390
101267113	208.316	191.934	108.463	32.9499	2.65582	1.12e-07	2.1e-06	LOC101267113	NC_015442.2	4112172	4113917	-	1746	protein_coding	aspartyl protease family protein 2
101267120	29.0441	50.8599	25.2414	2.99533	3.22461	0.000154712	0.00137825	LOC101267120	NC_015442.2	64418575	64420201	-	1436	protein_coding	dof zinc finger protein DOF3.6
101267141	61.0927	49.9002	74.8001	12.9802	2.22379	0.000197348	0.00170184	LOC101267141	NC_015444.2	66846713	66852316	-	1777	protein_coding	endoglucanase 11-like
101267142	57.0866	32.6259	31.7869	4.9923	3.48281	7.74e-07	1.21e-05	LOC101267142	NC_015444.2	65239404	65244008	-	3119	protein_coding	UDP-N-acetylglucosamine 1-carboxyvinyltransferase 2%2C transcript variant X1
101267144	125.19	75.8117	59.839	7.98775	3.9492	1.31e-10	4.39e-09	LOC101267144	NC_015445.2	29905947	29907642	-	1696	protein_coding	phospholipase A1-Igamma1%2C chloroplastic
101267151	2437.69	434.734	2261.93	78.8802	4.9475	4.62e-23	8.28e-21	LOC101267151	NC_015438.2	1583239	1584760	-	1520	protein_coding	E3 ubiquitin-protein ligase PUB22-like
101267152	3600.45	3363.69	2392.84	947.562	1.92575	6.45e-06	8.14e-05	LOC101267152	NC_015446.2	7923017	7925712	-	1668	protein_coding	patellin-6
101267191	114.173	93.086	67.3196	21.9665	2.37123	8.48e-06	0.000104145	LOC101267191	NC_015448.2	4355149	4362190	+	2162	protein_coding	probable rhamnogalacturonate lyase B
101267211	1708.59	1485.59	930.389	389.409	2.13309	8.86e-07	1.37e-05	LOC101267211	NC_015449.2	67089739	67096590	+	3242	protein_coding	DNA (cytosine-5)-methyltransferase CMT3
101267215	249.378	145.869	297.347	50.9226	2.28914	1.69e-06	2.44e-05	LOC101267215	NC_015449.2	65569116	65570803	-	1688	protein_coding	vinorine synthase-like
101267222	62.0942	75.8117	56.0987	301.542	-2.27753	1.16e-06	1.74e-05	LOC101267222	NC_015441.2	6506913	6509076	+	1210	protein_coding	uncharacterized LOC101267222
101267223	3694.6	476.96	1976.73	153.767	4.58548	3.27e-21	4.78e-19	LOC101267223	NC_015441.2	1262016	1262766	+	751	protein_coding	uncharacterized LOC101267223
101267244	597.906	619.953	684.466	1670.47	-1.48207	0.000481202	0.00373011	LOC101267244	NC_015443.2	42949098	42957238	+	2030	protein_coding	protein phosphatase 2A subunit A
101267247	391.593	352.201	233.762	83.8726	2.22139	1.3e-06	1.93e-05	LOC101267247	NC_015443.2	48453538	48455665	-	857	protein_coding	50S ribosomal protein L17%2C chloroplastic
101267251	255.387	181.377	108.463	874.673	-1.77556	4.2e-05	0.000433474	LOC101267251	NC_015444.2	56016115	56023837	+	3147	protein_coding	kinesin-like protein NACK2
101267261	71.1079	57.5777	88.8262	18.9711	1.89925	0.000676858	0.00499429	LOC101267261	NC_015446.2	15102281	15111475	+	1117	protein_coding	transcription factor bHLH61-like%2C transcript variant X3
101267279	9.01378	5.75466	8.41007	45.9302	-2.33331	0.000332559	0.00268919	LOC101267279	NC_015438.2	93568484	93569616	-	805	protein_coding	phospho-2-dehydro-3-deoxyheptonate aldolase 2%2C chloroplastic-like
101267314	53.0805	71.9729	49.5532	279.576	-2.39424	4.64e-07	7.62e-06	LOC101267314	NC_015442.2	60836447	60837958	+	1512	protein_coding	LRR receptor-like serine/threonine-protein kinase FLS2
101267318	9.01378	4.79496	6.53992	3251.07	-8.47477	1.08e-41	1.83e-38	LOC101267318	NC_015443.2	39568634	39572684	-	1469	protein_coding	nucleosome assembly protein 1%3B4
101267323	702.064	842.6	536.725	213.676	1.71559	8.46e-05	0.000805412	LOC101267323	NC_015444.2	8990077	8995055	-	3529	protein_coding	heat shock protein-related
101267333	6.00923	3.83527	4.66975	104.841	-4.09692	2.62e-10	8.26e-09	LOC101267333	NC_015445.2	64762604	64767384	-	3090	protein_coding	cation/H(+) antiporter 18-like%2C transcript variant X3
101267363	9.01378	15.3515	7.475	69.8938	-2.93769	2.45e-06	3.44e-05	LOC101267363	NC_015447.2	58849573	58850354	-	676	protein_coding	non-specific lipid-transfer protein 2-like
101267366	74.1124	63.3358	57.9689	214.674	-1.53277	0.000880221	0.00624323	LOC101267366	NC_015447.2	63593602	63595562	-	1961	protein_coding	UDP-glycosyltransferase 73C5-like
101267404	213.323	296.539	205.71	77.8817	1.45221	0.00165988	0.010745	LOC101267404	NC_015442.2	41503192	41512874	-	2471	protein_coding	phosphomannomutase/phosphoglucomutase
101267447	510.774	367.556	218.801	85.8696	2.57072	2.5e-08	5.42e-07	LOC101267447	NC_015446.2	64152700	64157580	-	2053	protein_coding	F-box/LRR-repeat protein 17
101267453	3.00468	1.91586	0.929369	212.677	-6.08741	4e-18	3.91e-16	LOC101267453	NC_015447.2	1639159	1643314	+	1923	protein_coding	TPR repeat-containing thioredoxin TTL1-like
101267454	424.643	344.523	503.997	139.788	1.60215	0.000298043	0.00245458	LOC101267454	NC_015447.2	10245100	10246555	-	1185	protein_coding	squamosa promoter-binding-like protein 8
101267520	191.29	164.103	90.6963	9.98472	4.24287	4.65e-13	2.38e-11	LOC101267520	NC_015441.2	63066967	63069384	+	1810	protein_coding	putative cyclin-A3-1
101267539	36.0547	42.2227	21.5011	213.676	-2.56302	2.12e-07	3.75e-06	LOC101267539	NC_015444.2	59673915	59674928	+	929	protein_coding	mitochondrial ubiquitin ligase activator of nfkb 1-like%2C transcript variant X2
101267553	1.39e-17	0.956161	1.38778e-17	719.908	-12.4919	2.07e-33	1.1e-30	LOC101267553	NC_015438.2	69894882	69896906	+	1621	protein_coding	protein trichome birefringence-like 4
101267557	73.1109	55.6583	56.0987	17.9726	2.01674	0.000329003	0.00266571	LOC101267557	NC_015446.2	67035318	67036254	+	937	protein_coding	RING-H2 finger protein ATL2-like
101267605	154.234	190.014	201.97	841.723	-2.44727	4.56e-08	9.31e-07	LOC101267605	NC_015442.2	6766519	6770635	+	3781	protein_coding	uncharacterized LOC101267605%2C transcript variant X2
101267633	61.0927	71.9729	30.8518	399.394	-2.70625	9.92e-09	2.32e-07	LOC101267633	NC_015445.2	60006574	60010711	-	1110	protein_coding	uncharacterized LOC101267633%2C transcript variant X2
101267647	294.446	365.636	547.945	2052.89	-2.80105	3.3e-10	1.01e-08	LOC101267647	NC_015438.2	83234278	83237763	+	2340	protein_coding	protein ECERIFERUM 1-like
101267656	133.202	179.458	115.008	14.9771	3.14213	1.77e-08	3.92e-07	BCHP	NC_015447.2	57407366	57408405	-	865	pseudogene	PF00182:Chitinase class I
101267665	127.193	95.9651	61.7091	660.997	-2.37648	1.29e-07	2.4e-06	LOC101267665	NC_015447.2	64816683	64819542	-	1317	protein_coding	GDSL esterase/lipase At5g03820
101267670	86.1306	95.9651	69.1897	368.441	-2.09523	4.63e-06	6.07e-05	LOC101267670	NC_015439.2	45278753	45285467	+	3758	protein_coding	uncharacterized LOC101267670%2C transcript variant X1
101267681	246.373	179.458	139.32	20.9681	3.54673	1.93e-11	7.42e-10	LOC101267681	NC_015449.2	286295	291126	-	2585	protein_coding	protein TPX2-like%2C transcript variant X1
101267686	300.455	294.62	194.489	71.8908	2.06136	8.91e-06	0.00010893	LOC101267686	NC_015449.2	2586535	2590989	-	1966	protein_coding	serine/threonine-protein kinase At5g01020-like
101267688	34.0517	40.3034	28.9817	139.788	-2.03345	4.76e-05	0.000483452	LOC101267688	NC_015449.2	62404102	62414107	+	1161	protein_coding	MADS-box protein SOC1-like%2C transcript variant X3
101267729	1.39e-17	3.83527	1.38778e-17	20.9681	-7.39871	1.96e-05	0.00022057	LOC101267729	NC_015445.2	63365418	63367784	+	2367	protein_coding	subtilisin-like protease SBT1.2
101267742	60.0912	76.7714	21.5011	3.99381	3.8698	1.12e-07	2.1e-06	LOC101267742	NC_015446.2	71887722	71889964	+	1578	protein_coding	cytochrome b561 and DOMON domain-containing protein At3g25290
101267747	1.39e-17	1.39e-17	1.38778e-17	10.9832	-6.47357	0.00243493	0.0147248	LOC101267747	NC_015447.2	8977778	8978645	-	589	protein_coding	uncharacterized LOC101267747
101267748	779.181	670.816	757.401	1681.45	-1.10955	0.00824868	0.040418	LOC101267748	NC_015438.2	96776925	96785764	-	2461	protein_coding	SUMO-activating enzyme subunit 2%2C transcript variant X1
101267764	4.0062	0.956161	1.38778e-17	21.9665	-2.41892	0.00436855	0.0240255	LOC101267764	NC_015448.2	8605605	8616233	+	2598	protein_coding	beta-galactosidase 16
101267774	29593.8	31065.9	17299.7	7173.12	2.04461	1.63e-06	2.36e-05	LOC101267774	NC_015440.2	538016	539063	-	1048	protein_coding	chlorophyll a-b binding protein 3A%2C chloroplastic-like
101267776	82.1245	98.8441	75.7352	591.103	-2.84564	9.18e-10	2.63e-08	LOC101267776	NC_015440.2	3530106	3533204	-	2279	protein_coding	probable methyltransferase PMT16
101267836	1.39e-17	1.39e-17	1.38778e-17	11.9817	-6.59775	0.00143701	0.00949863	LOC101267836	NC_015438.2	4490015	4493922	-	2044	protein_coding	protein MICRORCHIDIA 4-like
101267861	4862.37	4886.71	1649.46	555.158	3.1304	2.92e-12	1.28e-10	LOC101267861	NC_015439.2	42407461	42408118	+	658	protein_coding	histone H3.2
101267863	8.01227	11.5128	9.34515	54.9166	-2.75793	2.21e-05	0.000246342	LOC101267863	NC_015448.2	34800454	34802161	-	1096	pseudogene	-
101267913	79.12	156.425	354.386	19.9696	1.9795	0.000323062	0.00262537	LOC101267913	NC_015444.2	66557287	66563112	+	5824	protein_coding	uncharacterized LOC101267913
101267932	5.00772	5.75466	15.8907	51.9211	-3.34204	2.52e-06	3.53e-05	LOC101267932	NC_015438.2	79712237	79714546	+	1947	protein_coding	uncharacterized LOC101267932
101267933	29.0441	72.9326	57.0338	192.707	-2.72484	7.52e-08	1.46e-06	LOC101267933	NC_015446.2	65709039	65710273	+	686	protein_coding	uncharacterized LOC101267933
101267984	1.00165	1.91586	1.38778e-17	34.9468	-4.96038	9.27e-07	1.42e-05	LOC101267984	NC_015441.2	3525816	3528140	-	2325	protein_coding	ABC transporter G family member 6-like
101267987	14.0214	17.2709	17.7608	62.9044	-2.15561	0.000238999	0.00201775	LOC101267987	NC_015441.2	64036563	64038599	+	1962	protein_coding	cytochrome P450 CYP82D47-like
101268013	261.396	481.758	534.854	1638.51	-2.6475	2.52e-09	6.51e-08	LOC101268013	NC_015444.2	65211266	65215098	+	1862	protein_coding	cytochrome P450 CYP72A219-like
101268020	186.282	130.514	71.0598	414.371	-1.1529	0.00807481	0.0397726	LOC101268020	NC_015446.2	7439915	7440768	+	854	protein_coding	17.3 kDa class I heat shock protein-like
101268040	298.452	309.975	302.022	2102.81	-2.81623	2.68e-10	8.44e-09	LOC101268040	NC_015438.2	97854412	97856179	+	764	protein_coding	SKP1-like protein 1A
101268070	738.118	592.122	603.115	97.8514	2.91359	2.91e-10	9.06e-09	LOC101268070	NC_015449.2	10578385	10583525	+	3676	protein_coding	formin-like protein 2
101268099	3.00468	1.39e-17	0.929369	1727.38	-9.10852	4.07e-39	4.34e-36	LOC101268099	NC_015441.2	64857078	64859250	-	1197	protein_coding	peroxidase 9
101268109	733.111	114.199	333.814	9.98472	6.18044	1.32e-25	3.06e-23	LOC101268109	NC_015443.2	24738000	24739084	-	1085	protein_coding	ethylene-responsive transcription factor ERF025-like
101268119	33.0502	38.384	24.3063	3.99381	3.00975	0.000137915	0.00124351	LOC101268119	NC_015444.2	39519539	39522081	-	2098	protein_coding	protein NRT1/ PTR FAMILY 6.2%2C transcript variant X1
101268122	1.00165	1.39e-17	1.38778e-17	11.9817	-3.42588	0.00839028	0.0408103	LOC101268122	NC_015444.2	61770988	61772969	-	1982	protein_coding	ABC transporter G family member 10-like
101268123	1384.1	1122.83	520.828	156.762	3.14128	6.88e-12	2.88e-10	LOC101268123	NC_015444.2	66038907	66040542	-	1051	protein_coding	chlorophyll a-b binding protein 13%2C chloroplastic-like
101268132	156.237	131.473	120.619	18.9711	3.03353	1.68e-08	3.73e-07	LOC101268132	NC_015446.2	2558542	2563002	-	1509	protein_coding	growth-regulating factor 3-like%2C transcript variant X2
101268250	1307.98	1264.86	592.829	198.698	2.71792	1.38e-09	3.8e-08	LOC101268250	NC_015439.2	40387304	40393858	-	2789	protein_coding	DNA replication licensing factor MCM3 homolog 2%2C transcript variant X3
101268263	33.0502	30.7065	16.8257	348.471	-3.39339	1.36e-11	5.36e-10	LOC101268263	NC_015449.2	62218044	62221891	-	1371	protein_coding	probable phosphopantothenoylcysteine decarboxylase
101268283	60.0912	91.1666	74.8001	20.9681	1.51337	0.00695566	0.0355321	LOC101268283	NC_015442.2	58320135	58321789	-	958	protein_coding	kirola-like
101268334	472.716	379.072	190.749	56.9135	3.05134	1.68e-10	5.54e-09	LOC101268334	NC_015447.2	65197712	65204995	+	3464	protein_coding	kinesin-like protein KIN-5B%2C transcript variant X2
101268379	7.01075	17.2709	14.9556	96.8529	-3.76455	3.05e-09	7.76e-08	LOC101268379	NW_004196352.1	1872	2529	-	569	protein_coding	GDSL esterase/lipase At1g71691-like
101268411	1024.55	744.712	1418.5	190.711	2.42477	5.08e-08	1.03e-06	LOC101268411	NC_015444.2	61699286	61711207	+	1001	protein_coding	transcription factor WER-like
101268445	32.0487	21.1097	42.0727	836.73	-4.70103	9.81e-20	1.19e-17	LOC101268445	NC_015439.2	51379836	51382504	-	1919	protein_coding	proline dehydrogenase 2%2C mitochondrial-like
101268447	18.0274	13.4322	14.0205	511.224	-4.81608	8.3e-19	9.24e-17	LOC101268447	NC_015448.2	1206728	1209218	-	1065	protein_coding	probable inositol oxygenase%2C transcript variant X2
101268467	207.314	220.724	221.606	43.9332	2.2352	4.12e-06	5.44e-05	LOC101268467	NC_015441.2	60722653	60725399	-	1720	protein_coding	transcription factor bHLH94-like
101268491	226.343	261.99	204.775	55.915	2.01477	2.14e-05	0.000239271	LOC101268491	NC_015445.2	56387615	56388526	-	912	pseudogene	PF00504:Chlorophyll A-B binding protein
101268514	74.1124	150.667	50.4883	13.9787	2.39606	3.75e-05	0.000391166	LOC101268514	NC_015438.2	84508658	84509836	+	1034	protein_coding	cyclin-U2-1
101268538	61.0927	74.852	55.1636	220.665	-1.85066	7.77e-05	0.000747284	LOC101268538	NC_015439.2	45266096	45267889	-	1794	protein_coding	uncharacterized LOC101268538
101268546	9.01378	14.3919	9.34515	74.8863	-3.03706	9.65e-07	1.47e-05	LOC101268546	NC_015439.2	53827858	53833299	-	3812	protein_coding	uncharacterized LOC101268546
101268555	1050.59	973.117	405.815	123.812	3.08369	2.08e-11	7.92e-10	LOC101268555	NC_015440.2	7924159	7926037	+	1600	protein_coding	glucan endo-1%2C3-beta-glucosidase 12
101268564	1.39e-17	1.39e-17	1.38778e-17	13.9787	-6.81801	0.000517265	0.00395591	LOC101268564	NC_015441.2	277939	280173	-	2235	protein_coding	probable LRR receptor-like serine/threonine-protein kinase RPK1
101268603	337.511	69.0939	220.671	11.9817	4.80158	3.63e-17	3.12e-15	LOC101268603	NC_015438.2	1567765	1569191	+	1427	protein_coding	E3 ubiquitin-protein ligase PUB22-like
101268639	294.446	283.104	171.112	17.9726	4.02473	8.67e-14	5.01e-12	LOC101268639	NC_015439.2	39407328	39412716	-	3757	protein_coding	protein CHUP1%2C chloroplastic-like
101268669	2876.36	3025.88	1910.34	788.803	1.86634	1.26e-05	0.000149162	CAB11	NC_015440.2	65491576	65492818	+	1091	protein_coding	chlorophyll a-b binding protein CAB11
101268671	86.1306	48.9405	106.592	2.99533	4.78879	1.04e-10	3.53e-09	LOC101268671	NC_015440.2	67706335	67707842	+	1129	protein_coding	double-stranded RNA-binding protein 4-like%2C transcript variant X2
101268680	1464.22	897.302	816.31	246.626	2.56913	7.39e-09	1.76e-07	LOC101268680	NC_015441.2	64650881	64653097	-	1439	protein_coding	zinc-finger homeodomain protein 5
101268733	32.0487	50.8599	35.5272	2.99533	3.36605	5.89e-05	0.000583279	LOC101268733	NC_015447.2	59365606	59368304	-	1593	protein_coding	protein trichome birefringence-like 34
101268738	99.1503	241.837	37.3973	560.15	-2.49663	4.55e-08	9.31e-07	LOC101268738	NC_015439.2	39007665	39034445	-	1466	protein_coding	protein PHLOEM PROTEIN 2-LIKE A9-like%2C transcript variant X2
101268743	4.0062	6.71435	3.73466	32.9499	-3.00115	0.000137915	0.00124351	LOC101268743	NC_015449.2	5798762	5799581	+	820	protein_coding	eukaryotic translation initiation factor 6-2-like
101268783	1.39e-17	1.39e-17	1.38778e-17	129.803	-10.0216	5.43e-17	4.5e-15	LOC101268783	NC_015445.2	63769434	63771734	+	744	protein_coding	2S sulfur-rich seed storage protein 2-like
101268796	2.00317	0.956161	0.929369	15.9756	-2.91954	0.0052473	0.0281147	LOC101268796	NC_015438.2	71933072	71934402	+	880	protein_coding	dnaJ-related protein rsp1
101268840	5.00772	36.4646	18.6959	263.6	-5.6832	1.34e-18	1.42e-16	LOC101268840	NC_015439.2	43550554	43552013	-	1382	pseudogene	PF06830:Root cap
101268851	890.349	919.374	677.92	205.688	2.11324	1.62e-06	2.35e-05	LOC101268851	NC_015440.2	67353345	67356318	+	2525	protein_coding	probable inactive receptor kinase At1g48480
101268864	267.405	359.878	196.359	73.8878	1.85385	6.18e-05	0.000608512	LOC101268864	NC_015442.2	4189902	4192823	+	2275	protein_coding	piriformospora indica-insensitive protein 2-like
101268865	1.39e-17	1.39e-17	1.38778e-17	10.9832	-6.47357	0.00243493	0.0147248	LOC101268865	NC_015442.2	10294827	10297460	-	1229	protein_coding	BURP domain protein RD22
101268872	71.1079	79.6504	38.3324	8.98624	2.9668	2.03e-06	2.89e-05	LOC101268872	NC_015443.2	33769356	33775307	+	2221	protein_coding	protein NRT1/ PTR FAMILY 5.1%2C transcript variant X1
101268885	1.39e-17	0.956161	1.38778e-17	172.738	-10.4335	1.75e-19	2.09e-17	LOC101268885	NC_015444.2	57869612	57870631	+	1020	protein_coding	beta-1%2C3-galactosyltransferase pvg3-like
101268887	48.073	33.5856	37.3973	1.39e-17	8.5909	1.25e-09	3.46e-08	LOC101268887	NC_015444.2	66781772	66783377	+	872	protein_coding	glycine-rich protein 5-like
102464333	3.00468	18.2306	0.929369	54.9166	-4.1365	9.12e-08	1.73e-06	MIR172a	NC_015443.2	46528836	46528941	+	106	miRNA	microRNA MIR172a
102464673	63.0957	107.481	101.917	22.965	1.45312	0.00847015	0.0411173	MIR5300	NC_015441.2	423125	423389	+	265	miRNA	microRNA MIR5300
102465921	1.00165	1.91586	1.38778e-17	15.9756	-3.83719	0.00136958	0.00916062	MIR172b	NC_015448.2	54397709	54397843	+	135	miRNA	microRNA MIR172b
102466346	1.39e-17	1.39e-17	1.38778e-17	31.9514	-8.00345	2.4e-07	4.18e-06	MIR169c	NC_015444.2	4210774	4210920	+	147	miRNA	microRNA MIR169c
104644281	165.25	170.82	115.943	1343.96	-3.02281	3.01e-11	1.11e-09	LOC104644281	NC_015439.2	34172629	34176651	+	1367	protein_coding	probable 2-oxoglutarate-dependent dioxygenase AOP1
104644288	2.00317	3.83527	4.66975	23.9635	-3.50076	0.000240916	0.00202836	LOC104644288	NC_015439.2	52451210	52458939	-	2896	protein_coding	nuclear pore complex protein NUP98B-like
104644300	9.01378	8.63373	1.86445	43.9332	-2.26936	0.000518548	0.00396256	LOC104644300	NC_015438.2	88990721	88994919	+	1595	protein_coding	sugar transporter ERD6-like 5
104644303	5901.94	162.183	2033.77	63.9029	6.52637	4.46e-34	2.49e-31	LOC104644303	NC_015441.2	60437911	60439062	-	1152	protein_coding	protein EXORDIUM-like
104644307	1.39e-17	1.39e-17	1.38778e-17	1297.03	-13.3411	1.46e-39	1.7e-36	LOC104644307	NC_015447.2	60500407	60503349	-	2151	protein_coding	probable protein phosphatase 2C 25
104644326	36.0547	33.5856	33.657	7.98775	2.15689	0.00172833	0.0111118	LOC104644326	NC_015442.2	13078198	13084359	-	1235	pseudogene	-
104644360	36.0547	41.263	29.9167	5.99078	2.56454	0.000391938	0.00310588	LOC104644360	NC_015447.2	60621935	60623717	+	1134	lncRNA	uncharacterized LOC104644360
104644373	21.032	11.5128	20.566	60.9075	-1.52845	0.00602796	0.0315465	LOC104644373	NC_015447.2	62143335	62146576	-	3242	pseudogene	-
104644383	53.0805	64.2955	49.5532	11.9817	2.13575	0.000498242	0.00384883	LOC104644383	NC_015447.2	64009786	64010386	-	601	protein_coding	uncharacterized LOC104644383
104644393	1.39e-17	1.39e-17	1.38778e-17	15.9756	-7.00906	0.000193974	0.00167451	LOC104644393	NC_015438.2	88876615	88879097	+	1683	protein_coding	uncharacterized LOC104644393
104644424	1.39e-17	1.39e-17	1.38778e-17	11.9817	-6.59775	0.00143701	0.00949863	LOC104644424	NC_015447.2	60800628	60801677	-	1050	protein_coding	NAC domain-containing protein 105-like
104644442	24.0365	14.3919	28.0466	215.673	-3.1589	1.09e-09	3.07e-08	LOC104644442	NC_015448.2	157012	160504	+	2096	protein_coding	uncharacterized LOC104644442
104644443	11.0168	3.83527	12.1504	230.65	-4.37245	3.11e-14	1.88e-12	LOC104644443	NC_015448.2	192986	196441	-	1729	protein_coding	protein SENSITIVITY TO RED LIGHT REDUCED 1-like
104644458	126.191	114.199	116.878	38.9408	1.69306	0.00065472	0.00485724	LOC104644458	NC_015448.2	1803830	1804480	-	651	protein_coding	uncharacterized LOC104644458
104644525	399.606	477.919	398.334	78.8802	2.33901	4.04e-07	6.7e-06	LOC104644525	NC_015448.2	13194882	13195748	+	676	pseudogene	PF02428:Potato type II proteinase inhibitor family
104644530	22.0335	61.4164	14.0205	1.39e-17	7.46978	1.27e-05	0.000149162	LOC104644530	NC_015448.2	335110	336575	-	499	protein_coding	WAT1-related protein At5g64700-like
104644532	1.00165	1.39e-17	1.38778e-17	804.779	-9.4808	3.55e-33	1.81e-30	LOC104644532	NC_015448.2	383218	384485	+	1268	protein_coding	uncharacterized LOC104644532
104644545	1.39e-17	1.39e-17	1.86445	58.9105	-8.88352	5.84e-11	2.06e-09	LOC104644545	NC_015448.2	6663476	6664096	+	621	protein_coding	transcription factor MYB1R1-like
104644579	1.39e-17	1.39e-17	1.38778e-17	23.9635	-7.59028	5.45e-06	6.99e-05	LOC104644579	NC_015448.2	11755526	11756554	-	1029	protein_coding	MADS-box transcription factor 2-like
104644720	1.39e-17	1.39e-17	1.38778e-17	14.9771	-6.9167	0.000315208	0.00257006	LOC104644720	NC_015448.2	17722649	17726719	+	767	lncRNA	uncharacterized LOC104644720
104644752	108.164	55.6583	22.4362	2.99533	5.11698	2.08e-12	9.42e-11	LOC104644752	NC_015448.2	50702091	50703848	-	655	protein_coding	uncharacterized LOC104644752%2C transcript variant X2
104644755	31.0472	41.263	18.6959	2.99533	3.32042	8.1e-05	0.000775442	LOC104644755	NC_015448.2	50853727	50854835	+	520	lncRNA	uncharacterized LOC104644755
104644776	1.39e-17	1.39e-17	1.38778e-17	13.9787	-6.81801	0.000517265	0.00395591	LOC104644776	NC_015448.2	53650802	53652227	+	671	protein_coding	heavy metal-associated isoprenylated plant protein 3-like
104644780	22.0335	25.9081	23.3712	112.829	-2.34981	9.55e-06	0.000115846	LOC104644780	NC_015448.2	54702161	54703171	-	935	protein_coding	uncharacterized LOC104644780
104644782	23.035	22.0693	11.2153	1.39e-17	7.53356	8.28e-06	0.000101842	LOC104644782	NC_015448.2	54875285	54876472	-	915	protein_coding	protein CLAVATA 3-like
104644785	9.01378	9.59342	6.53992	1584.6	-7.43803	4.41e-34	2.49e-31	LOC104644785	NC_015448.2	55891444	55893224	+	1537	protein_coding	uncharacterized LOC104644785
104644821	2.00317	5.75466	9.34515	55.915	-4.71887	1.37e-08	3.12e-07	LOC104644821	NC_015449.2	344740	345743	+	669	lncRNA	uncharacterized LOC104644821
104644822	206.313	145.869	137.45	21.9665	3.22413	8.51e-10	2.44e-08	LOC104644822	NC_015449.2	537893	539048	+	524	lncRNA	uncharacterized LOC104644822
104644827	52.079	138.191	93.5015	694.945	-3.73493	1.95e-14	1.21e-12	LOC104644827	NC_015449.2	1097695	1098294	+	600	protein_coding	uncharacterized protein At1g15400
104644967	1.39e-17	1.39e-17	1.38778e-17	515.218	-12.0094	5.56e-30	2.04e-27	LOC104644967	NC_015449.2	59388945	59392661	-	2857	protein_coding	zinc finger BED domain-containing protein RICESLEEPER 1-like%2C transcript variant X3
104644968	1.00165	1.39e-17	1.38778e-17	90.862	-6.33572	7.3e-13	3.55e-11	LOC104644968	NC_015449.2	59385001	59388679	-	1123	lncRNA	uncharacterized LOC104644968%2C transcript variant X2
104645007	11.0168	23.029	29.9167	80.8772	-2.86199	1.64e-06	2.37e-05	LOC104645007	NC_015449.2	43882704	43884009	-	726	lncRNA	uncharacterized LOC104645007
104645142	93.1412	80.6101	115.943	256.611	-1.46086	0.00124194	0.00841013	LOC104645142	NC_015449.2	62236142	62236696	-	555	protein_coding	E3 ubiquitin-protein ligase MBR2-like
104645143	2.00317	1.39e-17	6.53992	839.726	-8.62447	1.64e-32	7.74e-30	LOC104645143	NC_015449.2	62002665	62003999	-	1335	protein_coding	endochitinase A-like
104645410	1.39e-17	1.39e-17	1.38778e-17	24.962	-7.64888	3.61e-06	4.85e-05	LOC104645410	NC_015438.2	32599907	32601179	+	600	protein_coding	uncharacterized LOC104645410
104645411	363.551	364.677	208.515	20.9681	4.1078	9.13e-15	6e-13	LOC104645411	NC_015438.2	94937343	94938157	+	573	protein_coding	peamaclein
104645424	78.1185	54.6986	124.359	372.435	-2.25143	1.05e-06	1.6e-05	LOC104645424	NC_015438.2	96662673	96663886	+	1214	protein_coding	uncharacterized LOC104645424
104645429	1.39e-17	1.39e-17	1.38778e-17	332.495	-11.3777	1.23e-25	2.9e-23	LOC104645429	NC_015438.2	96976223	96977420	+	930	protein_coding	extensin-1-like
104645430	1.39e-17	1.39e-17	1.38778e-17	1149.26	-13.1666	2.76e-38	2.71e-35	LOC104645430	NC_015438.2	96980362	96981525	+	916	protein_coding	protein terminal ear1-like
104645435	33.0502	72.9326	57.9689	246.626	-2.89488	6.58e-09	1.58e-07	LOC104645435	NC_015438.2	97399855	97400544	+	690	protein_coding	auxin-induced protein 15A-like
104645445	5.00772	9.59342	13.0854	41.9362	-3.03474	3.15e-05	0.000336268	LOC104645445	NC_015438.2	98398336	98401813	+	3039	lncRNA	uncharacterized LOC104645445
104645450	8.01227	4.79496	11.2153	499.242	-5.93944	7.77e-23	1.33e-20	LOC104645450	NC_015438.2	83634194	83636234	+	1047	protein_coding	bax inhibitor 1-like
104645451	213.323	148.748	196.359	6.98927	4.907	1.86e-15	1.3e-13	LOC104645451	NC_015438.2	83980245	83980923	-	679	protein_coding	ethylene-responsive transcription factor 2-like
104645454	2.00317	1.39e-17	1.86445	15.9756	-2.91954	0.0052473	0.0281147	LOC104645454	NC_015438.2	85365298	85367741	-	1737	protein_coding	two-component response regulator ARR14-like
104645458	1.39e-17	1.39e-17	1.38778e-17	35.9453	-8.17275	5.79e-08	1.14e-06	LOC104645458	NC_015438.2	87010079	87010624	+	546	protein_coding	B3 domain-containing protein At2g31720-like
104645466	91.1382	75.8117	43.0077	9.98472	3.17427	1.43e-07	2.63e-06	LOC104645466	NC_015438.2	91745244	91745981	+	738	protein_coding	uncharacterized LOC104645466
104645478	1.39e-17	1.39e-17	1.38778e-17	1714.4	-13.7436	1.62e-42	3.06e-39	LOC104645478	NC_015438.2	96972876	96974168	+	1019	protein_coding	protein terminal ear1-like
104645630	1.39e-17	0.956161	1.38778e-17	77.8817	-9.28553	6.26e-13	3.1e-11	LOC104645630	NC_015439.2	31544083	31544884	-	802	protein_coding	E3 ubiquitin-protein ligase CIP8-like
104645667	1.39e-17	1.91586	0.929369	27.9575	-7.81161	1.09e-06	1.64e-05	LOC104645667	NC_015439.2	54430608	54432318	-	1459	protein_coding	uncharacterized LOC104645667
104645684	24.0365	14.3919	43.0077	0.998354	4.42665	4.96e-05	0.000500349	LOC104645684	NC_015439.2	52640794	52642833	+	1747	protein_coding	uncharacterized LOC104645684
104645718	4.0062	8.63373	7.475	67.8969	-4.04141	1.87e-08	4.12e-07	LOC104645718	NC_015439.2	49371496	49372875	-	1380	protein_coding	uncharacterized LOC104645718
104645721	16.0244	18.2306	10.2802	176.732	-3.45304	2.88e-10	8.98e-09	LOC104645721	NC_015439.2	49074669	49081513	-	5401	lncRNA	uncharacterized LOC104645721
104645735	1.00165	11.5128	2.79956	124.811	-6.79317	2.19e-15	1.53e-13	LOC104645735	NC_015439.2	48744316	48760080	+	882	lncRNA	uncharacterized LOC104645735
104645739	27.0411	25.9081	19.631	1919.09	-6.14257	2.51e-29	8.67e-27	LOC104645739	NC_015439.2	48089874	48091503	+	1307	protein_coding	syntaxin-112
104645753	11.0168	10.5531	5.60483	157.761	-3.82484	4.04e-11	1.46e-09	LOC104645753	NC_015439.2	47374154	47378375	-	2256	protein_coding	zinc finger CCCH domain-containing protein 68
104645754	780.182	1024.94	790.128	2244.59	-1.52442	0.000316865	0.00257965	LOC104645754	NC_015439.2	47303504	47326268	-	16765	lncRNA	uncharacterized LOC104645754%2C transcript variant X25
104645757	378.574	381.951	345.035	1085.35	-1.51921	0.000391437	0.00310392	LOC104645757	NC_015439.2	47347453	47370897	-	12190	lncRNA	uncharacterized LOC104645757
104645763	507.769	569.089	361.867	1306.02	-1.36271	0.00132837	0.00893126	LOC104645763	NC_015439.2	46932921	46936275	-	1405	protein_coding	ROP GTPases family protein
104645781	23.035	25.9081	12.1504	67.8969	-1.55437	0.00432289	0.02386	LOC104645781	NC_015439.2	45865963	45867012	-	1050	protein_coding	uncharacterized LOC104645781
104645810	422.64	261.99	225.346	41.9362	3.32929	1.2e-11	4.81e-10	LOC104645810	NC_015438.2	25841678	25844230	+	1539	lncRNA	uncharacterized LOC104645810
104645815	16.0244	24.9484	14.9556	291.558	-4.17486	2.24e-14	1.38e-12	LOC104645815	NC_015439.2	43747209	43753098	-	3061	protein_coding	heterogeneous nuclear ribonucleoprotein U-like protein 2
104645864	1.00165	4.79496	7.475	41.9362	-5.22255	9.8e-08	1.85e-06	LOC104645864	NC_015439.2	41556916	41558217	+	1302	protein_coding	receptor-like protein 51
104645867	13.0199	35.5049	16.8257	92.859	-2.8225	9.97e-07	1.52e-05	LOC104645867	NC_015439.2	41344440	41346411	-	1972	protein_coding	G-type lectin S-receptor-like serine/threonine-protein kinase SD2-5
104645957	95.1443	86.3682	30.8518	3.99381	4.53166	9.54e-11	3.26e-09	LOC104645957	NC_015439.2	36139960	36141133	+	1074	protein_coding	uncharacterized LOC104645957
104645959	34.0517	31.6662	43.9428	6.98927	2.2642	0.0014361	0.00949863	LOC104645959	NC_015439.2	35953797	35956825	-	1405	lncRNA	uncharacterized LOC104645959
104646023	1.39e-17	1.39e-17	1.38778e-17	50.9226	-8.67378	5.21e-10	1.53e-08	LOC104646023	NC_015439.2	44903212	44903676	+	465	protein_coding	glycine-rich protein
104646040	3.00468	0.956161	1.38778e-17	649.015	-7.69643	6.42e-29	2.1e-26	LOC104646040	NC_015439.2	41633940	41635073	+	1134	protein_coding	F-box/kelch-repeat protein At3g23880-like
104646083	1.39e-17	1.39e-17	1.38778e-17	48.9256	-8.61621	9.3e-10	2.64e-08	LOC104646083	NC_015440.2	124357	125319	+	736	protein_coding	uncharacterized LOC104646083
104646106	409.621	68.1342	115.008	11.9817	5.08084	5.45e-19	6.21e-17	LOC104646106	NC_015440.2	2250378	2251694	-	1194	protein_coding	probable membrane-associated kinase regulator 2
104646143	1.39e-17	1.39e-17	1.38778e-17	415.37	-11.6987	8.23e-28	2.35e-25	LOC104646143	NC_015440.2	3526452	3527361	-	572	protein_coding	stamen-specific protein FIL1-like
104646414	1.39e-17	1.39e-17	1.38778e-17	51.9211	-8.70172	3.92e-10	1.19e-08	LOC104646414	NC_015440.2	52636771	52639934	-	945	protein_coding	uncharacterized LOC104646414
104646443	3.00468	4.79496	1.86445	46.9287	-3.91028	7.3e-07	1.15e-05	LOC104646443	NC_015440.2	55693259	55694945	-	1052	protein_coding	uncharacterized LOC104646443
104646455	4.0062	9.59342	1.86445	32.9499	-3.00115	0.000137915	0.00124351	LOC104646455	NC_015440.2	56889564	56890354	+	791	protein_coding	uncharacterized LOC104646455
104646526	28.0426	23.9887	24.3063	217.67	-2.95087	6.53e-09	1.57e-07	LOC104646526	NC_015440.2	70060615	70062138	+	1305	protein_coding	putative F-box/LRR-repeat protein 22
104646555	30.0456	21.1097	22.4362	131.8	-2.12851	2.79e-05	0.000302636	LOC104646555	NC_015440.2	68189826	68191363	-	1224	protein_coding	non-specific lipid-transfer protein 1
104646564	1.39e-17	1.39e-17	1.38778e-17	1389.89	-13.4409	2.7e-40	3.69e-37	LOC104646564	NC_015440.2	67438763	67440405	+	1401	protein_coding	uncharacterized LOC104646564
104646591	36.0547	40.3034	25.2414	1.99684	4.0917	4.01e-06	5.31e-05	LOC104646591	NC_015440.2	64983837	64986463	+	1870	protein_coding	uncharacterized LOC104646591
104646707	15.0229	14.3919	23.3712	199.697	-3.72154	1.53e-11	6.03e-10	LOC104646707	NC_015441.2	3324679	3329449	+	1974	protein_coding	probable ubiquitin-conjugating enzyme E2 24
104646719	1.00165	1.91586	3.73466	235.642	-7.70935	5.34e-21	7.57e-19	LOC104646719	NC_015438.2	62781683	62782687	+	810	protein_coding	uncharacterized LOC104646719
104646726	1.39e-17	1.39e-17	1.38778e-17	11.9817	-6.59775	0.00143701	0.00949863	LOC104646726	NC_015441.2	1738277	1738893	+	617	protein_coding	dirigent protein 11
104646739	34.0517	39.3437	45.8129	165.748	-2.279	4.77e-06	6.22e-05	LOC104646739	NC_015441.2	974248	975408	-	1161	protein_coding	uncharacterized LOC104646739
104646781	38.0578	32.6259	38.3324	147.776	-1.95364	7.46e-05	0.000722596	LOC104646781	NC_015441.2	4521593	4527641	+	1317	protein_coding	RING-H2 finger protein ATL54-like
104646798	1.39e-17	1.39e-17	1.38778e-17	37.9423	-8.25049	2.93e-08	6.27e-07	LOC104646798	NC_015441.2	489598	490044	+	447	protein_coding	E3 ubiquitin-protein ligase RING1-like
104646800	1.39e-17	0.956161	1.38778e-17	37.9423	-8.25049	2.93e-08	6.27e-07	LOC104646800	NC_015441.2	281804	285932	-	2210	protein_coding	uncharacterized LOC104646800%2C transcript variant X1
104646853	51.0775	98.8441	88.8262	17.9726	1.5004	0.00997985	0.0471582	LOC104646853	NC_015441.2	28955207	28956025	+	819	protein_coding	uncharacterized LOC104646853
104646911	1.39e-17	1.39e-17	1.38778e-17	1340.97	-13.3892	6.48e-40	8.36e-37	LOC104646911	NC_015441.2	55024216	55025715	+	1181	protein_coding	uncharacterized protein DDB_G0290685-like
104647001	18.0274	34.5452	18.6959	1.99684	3.09668	0.00236482	0.0144865	LOC104647001	NC_015441.2	40069851	40075763	-	845	protein_coding	E3 ubiquitin protein ligase DRIP2-like
104647128	7.01075	6.71435	6.53992	881.662	-6.94925	3.77e-29	1.29e-26	LOC104647128	NC_015441.2	57863056	57865529	-	2474	protein_coding	L-type lectin-domain containing receptor kinase S.6
104647180	145.22	139.151	100.982	17.9726	3.0056	3.02e-08	6.41e-07	LOC104647180	NC_015441.2	62881396	62883094	-	833	protein_coding	uncharacterized LOC104647180
104647181	4.0062	6.71435	3.73466	149.773	-5.18132	2.55e-14	1.55e-12	LOC104647181	NC_015441.2	62940755	62942528	-	1723	protein_coding	glycine-rich protein DOT1-like
104647239	1.39e-17	1.39e-17	1.38778e-17	889.65	-12.7973	1.31e-35	8.21e-33	LOC104647239	NC_015441.2	62775172	62776564	-	977	protein_coding	cyclin-D2-2-like
104647250	3.00468	0.956161	0.929369	16.9741	-2.4499	0.0100337	0.0473126	LOC104647250	NC_015442.2	331443	337087	-	4335	protein_coding	nuclear transcription factor Y subunit B-6-like%2C transcript variant X4
104647275	1.39e-17	1.39e-17	1.38778e-17	37.9423	-8.25049	2.93e-08	6.27e-07	LOC104647275	NC_015442.2	2557108	2558074	+	550	lncRNA	uncharacterized LOC104647275
104647284	144.219	729.357	254.334	1545.65	-3.42076	1.49e-13	8.23e-12	LOC104647284	NC_015442.2	3485156	3485851	-	696	protein_coding	uncharacterized LOC104647284
104647298	11.0168	36.4646	36.4622	91.8605	-3.04544	2.72e-07	4.68e-06	LOC104647298	NC_015442.2	4238462	4240218	-	590	lncRNA	uncharacterized LOC104647298
104647303	13.0199	11.5128	20.566	82.8741	-2.65861	4.73e-06	6.17e-05	LOC104647303	NC_015442.2	4431420	4432381	-	962	protein_coding	uncharacterized LOC104647303
104647464	20.0305	9.59342	23.3712	125.809	-2.64343	7.91e-07	1.23e-05	LOC104647464	NC_015442.2	6447254	6447952	+	699	protein_coding	agamous-like MADS-box protein AGL82
104647477	1.39e-17	1.39e-17	0.929369	12.9802	-6.71208	0.00085757	0.00612151	LOC104647477	NC_015442.2	12155348	12156115	+	576	protein_coding	uncharacterized LOC104647477
104647554	47.0714	50.8599	25.2414	2.99533	3.91885	7.3e-07	1.15e-05	LOC104647554	NC_015442.2	65698951	65701925	+	1472	protein_coding	protein terminal ear1 homolog
104647596	84.1276	58.5374	69.1897	13.9787	2.57864	7.57e-06	9.44e-05	LOC104647596	NC_015442.2	59892057	59894051	-	778	lncRNA	uncharacterized LOC104647596
104647598	130.197	155.465	170.177	23.9635	2.43566	3.37e-06	4.61e-05	LOC104647598	NC_015438.2	72340047	72343318	+	914	lncRNA	uncharacterized LOC104647598%2C transcript variant X1
104647600	14.0214	26.8678	9.34515	94.856	-2.74722	1.43e-06	2.1e-05	LOC104647600	NC_015442.2	58811576	58813354	+	1312	protein_coding	cell differentiation protein RCD1 homolog%2C transcript variant X2
104647602	382.58	356.999	295.477	39.9393	3.25584	3.78e-11	1.37e-09	LOC104647602	NC_015442.2	57816506	57822512	+	2565	lncRNA	uncharacterized LOC104647602
104647623	18.0274	19.1903	24.3063	0.998354	4.0141	0.000575412	0.00433042	LOC104647623	NC_015438.2	72087671	72090588	-	807	lncRNA	uncharacterized LOC104647623
104647683	1.39e-17	1.39e-17	1.38778e-17	549.167	-12.1014	1.25e-30	4.93e-28	LOC104647683	NC_015442.2	60794559	60796074	-	1425	protein_coding	serine/threonine-protein kinase BLUS1-like
104647791	9.01378	5.75466	8.41007	36.9438	-2.02016	0.00255104	0.0153777	LOC104647791	NC_015443.2	4878524	4882482	+	3781	protein_coding	uncharacterized LOC104647791%2C transcript variant X1
104647854	1.00165	0.956161	1.38778e-17	11.9817	-3.42588	0.00839028	0.0408103	LOC104647854	NC_015443.2	25714191	25716750	-	1966	lncRNA	uncharacterized LOC104647854%2C transcript variant X2
104647880	23.035	25.9081	14.9556	69.8938	-1.59612	0.00330738	0.0191828	LOC104647880	NC_015438.2	81085865	81086329	+	465	protein_coding	uncharacterized LOC104647880
104647975	142.216	139.151	106.592	36.9438	1.94106	9.52e-05	0.000896841	LOC104647975	NC_015443.2	35506774	35514814	-	3723	protein_coding	potassium transporter 26-like
104648026	5.00772	6.71435	8.41007	28.9559	-2.50232	0.00118483	0.00808172	LOC104648026	NC_015443.2	45059114	45064056	-	2145	protein_coding	uncharacterized LOC104648026
104648038	9.01378	10.5531	14.0205	47.9272	-2.39455	0.000214401	0.00183164	LOC104648038	NC_015443.2	43826382	43830016	+	3426	lncRNA	uncharacterized LOC104648038%2C transcript variant X5
104648056	109.166	127.635	79.4755	19.9696	2.44328	6.11e-06	7.74e-05	LOC104648056	NC_015443.2	41893550	41894431	+	882	protein_coding	uncharacterized LOC104648056
104648075	2.00317	1.91586	2.79956	344.477	-7.33927	1.6e-23	3.04e-21	LOC104648075	NC_015443.2	39579037	39581441	+	1617	protein_coding	heterogeneous nuclear ribonucleoprotein 1
104648096	1.39e-17	1.39e-17	1.38778e-17	84.8711	-9.40933	1.42e-13	7.89e-12	LOC104648096	NC_015443.2	47135987	47136653	+	480	protein_coding	protein yippee-like At3g08990
104648104	1.39e-17	1.39e-17	1.38778e-17	10.9832	-6.47357	0.00243493	0.0147248	LOC104648104	NC_015443.2	42509204	42510456	+	1053	protein_coding	NAC domain-containing protein 55-like
104648105	57.0866	52.7793	76.6703	5.99078	3.22567	2.29e-06	3.24e-05	LOC104648105	NC_015443.2	42341843	42342214	+	372	protein_coding	glycine-rich protein 23-like
104648118	31.0472	104.602	46.748	5.99078	2.34961	0.00151665	0.00995702	LOC104648118	NC_015443.2	37861688	37864574	+	1665	protein_coding	(E%2CE)-germacrene B synthase-like
104648142	2.00317	1.91586	1.38778e-17	343.479	-7.33508	1.71e-23	3.19e-21	LOC104648142	NC_015444.2	820193	821706	+	1017	protein_coding	uncharacterized LOC104648142
104648387	584.886	527.823	168.307	63.9029	3.19169	1.97e-11	7.52e-10	LOC104648387	NC_015444.2	62350244	62351078	-	835	protein_coding	uncharacterized LOC104648387
104648409	1.39e-17	1.39e-17	1.38778e-17	49.9241	-8.64528	6.95e-10	2.03e-08	LOC104648409	NC_015444.2	59688618	59689379	+	503	protein_coding	60S acidic ribosomal protein P1-like
104648426	38.0578	128.594	115.008	3.99381	3.21257	3.21e-05	0.000340942	LOC104648426	NC_015444.2	56749281	56749820	-	369	lncRNA	uncharacterized LOC104648426
104648442	1.39e-17	7.67404	5.60483	28.9559	-7.86201	7.4e-07	1.16e-05	LOC104648442	NC_015444.2	54012628	54016114	-	3174	lncRNA	uncharacterized LOC104648442
104648481	71.1079	57.5777	35.5272	4.9923	3.79905	3.63e-08	7.61e-07	LOC104648481	NC_015444.2	60697923	60698558	-	636	protein_coding	glycine-rich cell wall structural protein 1-like
104648543	42.0639	36.4646	27.1115	682.964	-4.01714	7.61e-16	5.58e-14	LOC104648543	NC_015444.2	67308286	67310680	+	2395	protein_coding	clade XIV lectin receptor kinase
104648544	375.569	340.685	241.243	63.9029	2.55278	5.46e-08	1.09e-06	LOC104648544	NC_015444.2	67293647	67305166	+	6416	protein_coding	uncharacterized LOC104648544%2C transcript variant X1
104648608	1.00165	1.39e-17	1.38778e-17	35.9453	-5.00088	6.64e-07	1.06e-05	LOC104648608	NC_015445.2	1820199	1821533	-	1119	lncRNA	uncharacterized LOC104648608
104648613	1566.37	551.815	1411.95	227.654	2.78183	5.44e-10	1.6e-08	LOC104648613	NC_015445.2	2326386	2327768	-	1383	protein_coding	dehydration-responsive element-binding protein 1E-like
104648615	203.308	193.853	611.53	56.9135	1.83454	0.000107704	0.00100016	LOC104648615	NC_015445.2	2623472	2624412	+	941	protein_coding	uncharacterized LOC104648615
104648804	8.01227	4.79496	17.7608	63.9029	-2.97611	3.39e-06	4.62e-05	LOC104648804	NC_015445.2	47182946	47191899	-	6951	lncRNA	uncharacterized LOC104648804%2C transcript variant X2
104648860	2.00317	0.956161	1.38778e-17	415.37	-7.60917	2.32e-25	5.23e-23	LOC104648860	NC_015445.2	57649536	57650784	+	1050	protein_coding	uncharacterized LOC104648860
104648921	1.39e-17	1.39e-17	1.38778e-17	892.646	-12.8021	1.2e-35	7.77e-33	LOC104648921	NC_015438.2	83744512	83747248	-	980	protein_coding	bax inhibitor 1-like
104648923	4.0062	1.91586	1.86445	61.9059	-3.9084	7.08e-08	1.38e-06	LOC104648923	NC_015438.2	83753496	83754870	-	749	protein_coding	bax inhibitor 1-like
104648929	6.00923	1.39e-17	3.73466	1763.32	-8.16733	5.1e-37	4.17e-34	LOC104648929	NC_015438.2	83758635	83761442	-	1111	protein_coding	bax inhibitor 1-like%2C transcript variant X2
104648936	107.162	105.562	64.5143	17.9726	2.5676	2.84e-06	3.95e-05	LOC104648936	NC_015445.2	65472637	65474757	-	1218	lncRNA	uncharacterized LOC104648936
104648953	22.0335	13.4322	10.2802	1.39e-17	7.46978	1.27e-05	0.000149162	LOC104648953	NC_015445.2	63108610	63109603	-	994	pseudogene	-
104648973	16.0244	11.5128	14.0205	1.39e-17	7.0134	0.000193974	0.00167451	LOC104648973	NC_015445.2	60813816	60816641	+	1090	lncRNA	uncharacterized LOC104648973
104648987	14.0214	48.9405	14.0205	187.715	-3.73102	2.2e-11	8.36e-10	LOC104648987	NC_015445.2	59003712	59005166	+	1356	lncRNA	uncharacterized LOC104648987%2C transcript variant X2
104648999	1.39e-17	1.39e-17	1.38778e-17	14.9771	-6.9167	0.000315208	0.00257006	LOC104648999	NC_015445.2	61549942	61552510	+	2371	protein_coding	uncharacterized LOC104648999%2C transcript variant X2
104649001	16.0244	23.9887	31.7869	83.8726	-2.37888	2.38e-05	0.000263427	LOC104649001	NC_015445.2	60496358	60497299	-	942	protein_coding	mitogen-activated protein kinase kinase kinase NPK1-like
104649012	1499.27	1697.68	687.271	134.795	3.4742	8.26e-14	4.78e-12	LOC104649012	NC_015438.2	84961193	84964190	-	1316	protein_coding	methylsterol monooxygenase 1-1-like
104649039	102.155	89.2473	94.4366	32.9499	1.62871	0.00142274	0.00947747	LOC104649039	NC_015446.2	7430986	7438588	-	6773	lncRNA	uncharacterized LOC104649039%2C transcript variant X2
104649042	36.0547	23.029	31.7869	117.821	-1.70488	0.000645128	0.00479769	LOC104649042	NC_015446.2	7169586	7171584	-	954	protein_coding	protein LURP-one-related 10-like
104649061	33.0502	31.6662	21.5011	88.865	-1.42355	0.00542659	0.0288423	LOC104649061	NC_015446.2	4543136	4543556	+	421	protein_coding	uncharacterized LOC104649061
104649074	87.1321	74.852	110.333	15.9756	2.43814	1.53e-05	0.000175832	LOC104649074	NC_015446.2	3035261	3036735	+	1021	protein_coding	protein LITTLE ZIPPER 3%2C transcript variant X2
104649337	14.0214	13.4322	16.8257	59.909	-2.08536	0.000403008	0.0031864	LOC104649337	NC_015446.2	67480690	67484241	+	477	lncRNA	uncharacterized LOC104649337
104649372	1.39e-17	1.39e-17	1.38778e-17	35.9453	-8.17275	5.79e-08	1.14e-06	LOC104649372	NC_015446.2	65632557	65633734	-	1178	protein_coding	putative FBD-associated F-box protein At5g38570
104649377	324.492	283.104	153.346	31.9514	3.33915	3.35e-11	1.22e-09	LOC104649377	NC_015446.2	68345665	68347084	+	672	protein_coding	EPIDERMAL PATTERNING FACTOR-like protein 4
104649394	1.39e-17	1.39e-17	1.38778e-17	12.9802	-6.71208	0.00085757	0.00612151	NSGT1	NC_015446.2	69306114	69306489	-	376	protein_coding	non-smoky glycosyltransferase 1
104649401	1.39e-17	1.39e-17	1.38778e-17	399.394	-11.6421	2.03e-27	5.71e-25	LOC104649401	NC_015446.2	70190703	70192143	+	1140	protein_coding	uncharacterized protein PB18E9.04c-like
104649414	2.00317	8.63373	6.53992	37.9423	-4.16096	2.15e-06	3.05e-05	LOC104649414	NC_015438.2	86770239	86773898	+	2911	protein_coding	mitogen-activated protein kinase kinase kinase 7-like
104649466	7.01075	7.67404	25.2414	86.8681	-3.60779	1.68e-08	3.73e-07	LOC104649466	NC_015447.2	2375386	2376716	-	822	protein_coding	uncharacterized LOC104649466
104649470	194.294	203.45	76.6703	14.9771	3.68633	2.68e-11	9.98e-10	LOC104649470	NC_015447.2	2018693	2021674	+	715	lncRNA	uncharacterized LOC104649470
104649507	1.39e-17	1.39e-17	1.38778e-17	38.9408	-8.28784	2.1e-08	4.6e-07	LOC104649507	NC_015447.2	945814	946362	+	549	protein_coding	protein translation factor SUI1 homolog
104649511	72.1094	64.2955	66.3845	5.99078	3.56204	9.5e-08	1.8e-06	LOC104649511	NC_015447.2	21812004	21813248	-	930	lncRNA	uncharacterized LOC104649511
104649632	23.035	20.15	10.2802	909.62	-5.29576	7.37e-23	1.28e-20	LOC104649632	NC_015447.2	51508329	51509746	+	1418	protein_coding	fasciclin-like arabinogalactan protein 21
104649684	2.00317	1.39e-17	1.38778e-17	79.8787	-5.23248	5.69e-11	2.02e-09	LOC104649684	NC_015447.2	39919203	39939516	-	2166	lncRNA	uncharacterized LOC104649684%2C transcript variant X1
104649688	3.00468	1.91586	6.53992	46.9287	-3.91028	7.3e-07	1.15e-05	LOC104649688	NC_015447.2	37912669	37914383	+	844	lncRNA	uncharacterized LOC104649688
104649692	1.39e-17	2.87557	0.929369	32.9499	-8.04767	1.67e-07	3.03e-06	LOC104649692	NC_015447.2	33969559	33972831	-	1968	lncRNA	uncharacterized LOC104649692%2C transcript variant X2
104649731	1.39e-17	1.39e-17	1.38778e-17	24.962	-7.64888	3.61e-06	4.85e-05	LOC104649731	NC_015447.2	52810795	52811244	-	450	protein_coding	E3 ubiquitin-protein ligase SDIR1-like
104649830	72.1094	62.3761	75.7352	3.99381	4.13234	7.95e-09	1.88e-07	LOC104649830	NC_015447.2	59363737	59364861	+	643	protein_coding	protein BRASSINAZOLE-RESISTANT 2-like
104795598	1.39e-17	1.39e-17	1.38778e-17	50.9226	-8.67378	5.21e-10	1.53e-08	MIR5302b	NC_015444.2	4228975	4229187	+	213	miRNA	microRNA MIR5302b
107546765	1.00165	1.91586	1.38778e-17	38.9408	-5.11597	2.51e-07	4.34e-06	LOC107546765	NC_015443.2	689097	689771	-	675	lncRNA	7S RNA for signal recognition particle
107546769	4.0062	6.71435	2.79956	373.433	-6.49867	1.38e-22	2.33e-20	LOC107546769	NC_015446.2	70464066	70464366	-	301	SRP_RNA	signal recognition particle 7S RNA
107832856	5.00772	4.79496	5.60483	233.645	-5.50926	1.68e-17	1.52e-15	7SLRNA	NC_015442.2	6248310	6248613	+	304	SRP_RNA	signal recognition particle 7SL RNA%2C variant B
108281193	11.0168	19.1903	11.2153	58.9105	-2.40562	8.61e-05	0.000818308	LOC108281193	NC_015438.2	85771629	85774049	+	1216	protein_coding	carbonyl reductase-like
108511945	190.288	159.593	160.774	3.99381	5.53072	2.44e-16	1.87e-14	ERF5	NC_015440.2	54945335	54946190	-	856	protein_coding	ethylene response factor 5
108511948	1.00165	2.87557	1.86445	27.9575	-4.63973	1.09e-05	0.000130035	LOC108511948	NC_015441.2	60813567	60813873	-	307	SRP_RNA	signal recognition particle 7SL RNA
109118702	157.238	118.997	122.489	1886.14	-3.58336	1.28e-14	8.19e-13	LOC109118702	NC_015441.2	5608832	5612888	-	1608	protein_coding	uncharacterized LOC109118702
109118714	1.39e-17	1.39e-17	1.38778e-17	9.98472	-6.33769	0.00417417	0.0231642	LOC109118714	NC_015439.2	50499255	50506400	+	875	lncRNA	uncharacterized LOC109118714%2C transcript variant X1
109118740	1.39e-17	1.39e-17	1.38778e-17	9.98472	-6.33769	0.00417417	0.0231642	LOC109118740	NC_015447.2	1796660	1797723	-	738	protein_coding	TPR repeat-containing thioredoxin TTL1-like
109118979	2.00317	1.91586	0.929369	55.915	-4.71887	1.37e-08	3.12e-07	LOC109118979	NC_015438.2	88398487	88400195	+	1594	lncRNA	uncharacterized LOC109118979
109119150	1.39e-17	0.956161	1.38778e-17	711.92	-12.4758	2.7e-33	1.41e-30	LOC109119150	NC_015449.2	44313340	44315211	+	978	protein_coding	uncharacterized LOC109119150
109119277	1.39e-17	1.39e-17	1.86445	58.9105	-8.88352	5.84e-11	2.06e-09	LOC109119277	NW_004194705.1	3679	5120	+	494	protein_coding	GDSL esterase/lipase At1g33811-like
109119305	1.39e-17	4.79496	1.86445	39.9393	-8.32425	1.51e-08	3.4e-07	LOC109119305	NW_004196106.1	789	1392	-	604	protein_coding	uncharacterized LOC109119305
109119487	10.0153	11.5128	9.34515	36.9438	-1.87013	0.00449772	0.0246585	LOC109119487	NC_015439.2	40369441	40370862	-	1293	protein_coding	putative disease resistance protein At1g50180
109119738	30.0456	23.9887	33.657	143.782	-2.25392	8.7e-06	0.000106481	LOC109119738	NC_015440.2	54641730	54643135	-	1225	protein_coding	protein DYAD
109119806	556.844	62.3761	178.593	20.9681	4.72275	1.12e-18	1.21e-16	LOC109119806	NC_015440.2	3711479	3712398	+	920	protein_coding	dehydration-responsive element-binding protein 1A-like
109119828	5.00772	10.5531	9.34515	39.9393	-2.96456	5.36e-05	0.000537657	LOC109119828	NC_015440.2	52475664	52477447	-	787	lncRNA	uncharacterized LOC109119828
109119856	6.00923	6.71435	1.38778e-17	36.9438	-2.59529	0.000300744	0.00247184	LOC109119856	NC_015440.2	63880286	63882853	-	1106	protein_coding	riboflavin biosynthesis protein PYRR%2C chloroplastic-like
109119982	1.39e-17	3.83527	1.86445	55.915	-8.80839	1.3e-10	4.35e-09	LOC109119982	NC_015438.2	73387193	73388785	+	1509	protein_coding	uncharacterized mitochondrial protein AtMg00810-like
109119989	1.39e-17	3.83527	0.929369	849.711	-12.731	3.93e-35	2.41e-32	LOC109119989	NC_015438.2	83747769	83749928	-	996	protein_coding	bax inhibitor 1-like
109120363	534.81	461.605	396.464	98.8499	2.43423	9.75e-08	1.85e-06	LOC109120363	NC_015442.2	3238455	3242383	+	2207	protein_coding	probable leucine-rich repeat receptor-like protein kinase At1g68400
109120501	5.00772	1.91586	2.79956	29.9544	-2.55103	0.000883969	0.00625263	LOC109120501	NC_015443.2	41731139	41734276	-	2207	lncRNA	uncharacterized LOC109120501
109120532	53.0805	112.28	63.5793	14.9771	1.81681	0.00221541	0.0137186	LOC109120532	NC_015443.2	48577699	48578436	-	738	protein_coding	calmodulin-like protein 3
109120690	1.39e-17	1.39e-17	1.38778e-17	12.9802	-6.71208	0.00085757	0.00612151	LOC109120690	NC_015444.2	24909124	24943073	-	1315	pseudogene	-
109120859	28.0426	42.2227	49.5532	182.723	-2.69854	1.15e-07	2.15e-06	LOC109120859	NC_015445.2	75157	78380	-	1171	protein_coding	cinnamoyl-CoA reductase-like SNL6
109121109	1.00165	1.91586	1.38778e-17	16.9741	-3.92399	0.000884859	0.00625263	LOC109121109	NC_015446.2	17645149	17647279	-	1354	lncRNA	uncharacterized LOC109121109%2C transcript variant X2
109121161	30.0456	38.384	15.8907	124.811	-2.04997	5.62e-05	0.000561621	LOC109121161	NC_015438.2	83637030	83639634	+	1153	protein_coding	riboflavin biosynthesis protein PYRR%2C chloroplastic-like
109121164	3246.92	3196.71	2179.64	678.97	2.25744	1.87e-07	3.36e-06	LOC109121164	NC_015446.2	1299738	1304033	-	491	lncRNA	uncharacterized LOC109121164
novel.10053	1.39e-17	1.39e-17	1.38778e-17	155.764	-10.2844	1.45e-18	1.52e-16	-	NC_015442.2	6936154	6938094	+	1629	-	-
novel.10054	853.293	2129.54	1720.52	4772.76	-2.48354	1.2e-08	2.77e-07	-	NC_015442.2	6944344	6945222	.	879	-	-
novel.10137	31.0472	29.7468	27.1115	4.9923	2.60676	0.000660977	0.0048933	-	NC_015442.2	9784212	9784868	-	657	-	-
novel.10152	7.01075	13.4322	7.475	42.9347	-2.59323	0.000151266	0.00135247	-	NC_015442.2	10588722	10591559	-	2838	-	-
novel.10167	147.223	28.7871	19.631	1.99684	6.11768	9.62e-16	6.97e-14	-	NC_015442.2	11846118	11848655	.	2538	-	-
novel.10204	50.076	52.7793	39.2675	3.99381	3.60737	1.27e-06	1.88e-05	-	NC_015442.2	17998797	17999728	-	848	-	-
novel.10225	417.633	657.38	266.489	21.9665	4.24109	1.01e-15	7.28e-14	-	NC_015442.2	19936837	19939411	-	2575	-	-
novel.10233	249.378	258.152	96.3067	17.9726	3.78518	2.2e-12	9.9e-11	-	NC_015442.2	20128226	20150311	-	1307	-	-
novel.10255	26.0396	49.9002	17.7608	1.99684	3.62413	0.000116677	0.00107132	-	NC_015442.2	22110880	22116758	+	607	-	-
novel.10290	705.068	39.3437	931.324	194.704	1.85581	2.35e-05	0.000260486	-	NC_015442.2	28583592	28586481	.	2890	-	-
novel.10328	25.0381	26.8678	27.1115	70.8923	-1.49687	0.00533402	0.0283933	-	NC_015442.2	34099673	34100423	.	751	-	-
novel.1038	6.00923	2.87557	1.86445	41.9362	-2.77757	8.24e-05	0.000787134	-	NC_015438.2	79154306	79155984	-	1376	-	PF00107:Zinc-binding dehydrogenase
novel.10450	11.0168	19.1903	13.0854	1.39e-17	6.4779	0.00243493	0.0147248	-	NC_015442.2	57771197	57771840	.	644	-	-
novel.10498	44.0669	36.4646	21.5011	1.99684	4.3803	3.56e-07	5.96e-06	-	NC_015442.2	59775946	59777722	-	1777	-	-
novel.10523	32.0487	33.5856	48.6182	328.501	-3.3525	2.51e-11	9.42e-10	-	NC_015442.2	60621399	60637359	+	3475	-	PF02374:Anion-transporting ATPase
novel.10535	1.39e-17	1.39e-17	1.38778e-17	138.789	-10.1181	1.46e-17	1.35e-15	-	NC_015442.2	60786104	60786918	.	815	-	-
novel.10568	1.39e-17	1.39e-17	1.38778e-17	47.9272	-8.58653	1.25e-09	3.46e-08	-	NC_015442.2	61283642	61284336	.	695	-	-
novel.10569	1.39e-17	1.39e-17	1.38778e-17	248.623	-10.9585	7.7e-23	1.33e-20	-	NC_015442.2	61285065	61286173	.	1109	-	-
novel.10602	1.39e-17	1.39e-17	1.38778e-17	130.801	-10.0326	4.67e-17	3.91e-15	-	NC_015442.2	61967615	61970454	+	2096	-	-
novel.10865	920.394	76.7714	600.309	20.9681	5.4476	1.42e-23	2.73e-21	-	NC_015442.2	64869652	64870563	.	912	-	-
novel.11050	1.00165	1.39e-17	1.38778e-17	560.15	-8.95812	1.88e-29	6.57e-27	-	NC_015443.2	916395	919763	+	2471	-	PF13456:Reverse transcriptase-like|PF07985:SRR1
novel.11066	2.00317	6.71435	9.34515	38.9408	-4.19832	1.58e-06	2.3e-05	-	NC_015443.2	1165746	1166219	.	474	-	-
novel.11080	9.01378	1.91586	5.60483	54.9166	-2.59047	4.81e-05	0.00048675	-	NC_015443.2	1318853	1319158	.	306	-	-
novel.11222	140.213	173.699	178.593	444.326	-1.66312	0.00017191	0.00151008	-	NC_015443.2	3295992	3299359	-	1666	-	-
novel.11259	18.0274	23.9887	31.7869	2.99533	2.54032	0.00696616	0.0355321	-	NC_015443.2	5482546	5483601	.	1056	-	-
novel.11291	7.01075	5.75466	4.66975	31.9514	-2.16841	0.00240987	0.0146961	-	NC_015443.2	15913971	15914758	.	788	-	-
novel.11316	1.00165	1.91586	2.79956	26.959	-4.5875	1.58e-05	0.000180859	-	NC_015443.2	23280249	23281406	.	1158	-	-
novel.11360	456.692	410.742	619.946	132.798	1.78102	6.27e-05	0.000615719	-	NC_015443.2	25189647	25194236	-	1159	-	-
novel.11402	30.0456	55.6583	46.748	133.797	-2.15018	2.29e-05	0.000255113	-	NC_015443.2	28026139	28027807	.	1669	-	-
novel.11406	1.39e-17	1.39e-17	1.38778e-17	21.9665	-7.46543	1.27e-05	0.000149162	-	NC_015443.2	29687981	29689757	-	892	-	-
novel.11436	64.0972	43.1824	43.9428	153.767	-1.26077	0.00720715	0.036416	-	NC_015443.2	31969718	31970420	+	703	-	-
novel.11455	214.325	160.264	166.437	50.9226	2.07072	1.5e-05	0.00017299	-	NC_015443.2	32530761	32531658	.	898	-	-
novel.11523	1.00165	3.83527	3.73466	55.915	-5.63652	1.84e-09	4.93e-08	-	NC_015443.2	34509221	34510409	.	1189	-	-
novel.11572	6.00923	22.0693	5.60483	114.826	-4.22802	5.56e-11	1.98e-09	-	NC_015443.2	35678382	35679937	-	717	-	-
novel.11593	1.39e-17	1.39e-17	1.38778e-17	32.9499	-8.04767	1.67e-07	3.03e-06	-	NC_015443.2	36007874	36008511	.	638	-	-
novel.11696	106.161	188.095	110.333	32.9499	1.68414	0.000947829	0.00665352	-	NC_015443.2	37422923	37423630	.	708	-	-
novel.11705	1.39e-17	1.39e-17	1.38778e-17	12.9802	-6.71208	0.00085757	0.00612151	-	NC_015443.2	37726956	37727400	+	445	-	-
novel.11711	1.00165	0.956161	4.66975	24.962	-4.47701	3.37e-05	0.000355265	-	NC_015443.2	37778334	37778885	.	552	-	-
novel.11754	1.39e-17	1.39e-17	1.38778e-17	13.9787	-6.81801	0.000517265	0.00395591	-	NC_015443.2	38506649	38507088	.	440	-	-
novel.11767	1.39e-17	1.39e-17	1.38778e-17	11.9817	-6.59775	0.00143701	0.00949863	-	NC_015443.2	38706299	38706618	.	320	-	-
novel.11853	1.39e-17	1.39e-17	1.38778e-17	31.9514	-8.00345	2.4e-07	4.18e-06	-	NC_015443.2	39583133	39584601	+	1050	-	PF00076:RNA recognition motif. (a.k.a. RRM, RBD, or RNP domain)
novel.11881	36.0547	9.59342	17.7608	1.39e-17	8.17711	5.79e-08	1.14e-06	-	NC_015443.2	39821497	39822814	.	1318	-	-
novel.11882	2.00317	1.39e-17	1.38778e-17	30.9529	-3.8683	2.06e-05	0.000230645	-	NC_015443.2	39832391	39833259	-	869	-	PF01485:IBR domain, a half RING-finger domain
novel.1189	30.0456	40.3034	41.1376	7.98775	1.89485	0.00758204	0.0377701	-	NC_015438.2	81211260	81211935	.	676	-	PF03107:C1 domain
novel.11931	3.00468	1.39e-17	0.929369	25.9605	-3.05923	0.000419448	0.00329409	-	NC_015443.2	40419490	40426609	+	1528	-	PF01486:K-box region|PF00319:SRF-type transcription factor (DNA-binding and dimerisation domain)
novel.1199	1.39e-17	1.39e-17	1.38778e-17	42.9347	-8.42827	5.75e-09	1.39e-07	-	NC_015438.2	81317944	81319196	.	1253	-	-
novel.12030	228.346	48.9405	78.5404	4.9923	5.48045	2.89e-17	2.52e-15	-	NC_015443.2	41659862	41661872	.	2011	-	-
novel.12031	21.032	114.199	90.6963	311.527	-3.88074	2.02e-13	1.09e-11	-	NC_015443.2	41666004	41671620	-	1427	-	-
novel.12092	1.39e-17	1.39e-17	1.38778e-17	15.9756	-7.00906	0.000193974	0.00167451	-	NC_015443.2	42207084	42208045	+	393	-	-
novel.1219	4.0062	1.91586	3.73466	156.762	-5.24707	1.06e-14	6.86e-13	-	NC_015438.2	81759942	81761176	.	1235	-	-
novel.12335	1.39e-17	1.39e-17	1.38778e-17	11.9817	-6.59775	0.00143701	0.00949863	-	NC_015443.2	44489887	44490764	.	878	-	PF05641:Agenet domain
novel.12516	829.256	737.034	677.92	148.774	2.4777	3.51e-08	7.38e-07	-	NC_015443.2	46041815	46045555	+	3741	-	-
novel.12519	10.0153	13.4322	13.0854	54.9166	-2.44044	9.78e-05	0.000919331	-	NC_015443.2	46049799	46051129	-	1108	-	-
novel.12542	46.0699	115.159	60.7741	302.541	-2.71192	1.88e-08	4.14e-07	-	NC_015443.2	46293456	46294488	.	1033	-	-
novel.12568	431.654	375.233	258.074	88.865	2.27857	6.48e-07	1.03e-05	-	NC_015443.2	46513671	46515597	+	1927	-	-
novel.12604	32.0487	21.1097	20.566	138.789	-2.11025	2.77e-05	0.000301074	-	NC_015443.2	46973813	46974652	+	840	-	-
novel.12618	1.39e-17	1.39e-17	1.38778e-17	450.317	-11.8152	1.27e-28	4.11e-26	-	NC_015443.2	47079695	47088860	-	1803	-	-
novel.12619	1.39e-17	1.39e-17	1.38778e-17	597.094	-12.2221	1.74e-31	7.5e-29	-	NC_015443.2	47081593	47083224	+	1489	-	-
novel.12620	1.39e-17	1.39e-17	1.38778e-17	53.9181	-8.75604	2.24e-10	7.16e-09	-	NC_015443.2	47085111	47086642	+	1176	-	PF03226:Yippee zinc-binding/DNA-binding /Mis18, centromere assembly
novel.12626	1.39e-17	1.39e-17	1.38778e-17	249.621	-10.9643	7.06e-23	1.24e-20	-	NC_015443.2	47117256	47119311	+	1697	-	-
novel.12631	1.39e-17	1.39e-17	1.38778e-17	425.355	-11.7329	4.76e-28	1.41e-25	-	NC_015443.2	47130010	47131274	+	943	-	-
novel.12632	1.39e-17	1.39e-17	1.38778e-17	213.676	-10.7401	2.02e-21	3.06e-19	-	NC_015443.2	47132090	47133522	+	1113	-	-
novel.12634	1.39e-17	1.39e-17	1.38778e-17	13.9787	-6.81801	0.000517265	0.00395591	-	NC_015443.2	47137811	47139353	+	1388	-	-
novel.12635	1.39e-17	1.39e-17	1.38778e-17	91.8605	-9.52334	3.51e-14	2.1e-12	-	NC_015443.2	47140156	47141625	+	955	-	PF03226:Yippee zinc-binding/DNA-binding /Mis18, centromere assembly
novel.12636	1.39e-17	1.39e-17	1.38778e-17	276.58	-11.1122	7.45e-24	1.45e-21	-	NC_015443.2	47143703	47145528	+	1438	-	-
novel.12637	2162.28	2082.51	793.869	333.494	2.69636	1.18e-09	3.28e-08	-	NC_015443.2	47145912	47151439	+	557	-	-
novel.12638	1.39e-17	1.39e-17	1.38778e-17	73.8878	-9.20971	1.52e-12	7.02e-11	-	NC_015443.2	47149345	47151152	+	1296	-	PF03226:Yippee zinc-binding/DNA-binding /Mis18, centromere assembly
novel.12643	425.645	19.1903	191.684	67.8969	2.646	1.62e-08	3.63e-07	-	NC_015443.2	47209977	47215085	-	5109	-	PF00514:Armadillo/beta-catenin-like repeat|PF04564:U-box domain
novel.12646	2820.27	224.563	1698.08	93.8575	4.90736	5.44e-23	9.6e-21	-	NC_015443.2	47237643	47238454	+	812	-	-
novel.12647	9.01378	14.3919	10.2802	1.39e-17	6.19198	0.00724341	0.036416	-	NC_015443.2	47238649	47241719	+	2033	-	PF00022:Actin
novel.12666	13.0199	17.2709	9.34515	130.801	-3.3162	5.34e-09	1.3e-07	-	NC_015443.2	47417179	47417886	.	708	-	PF08137:DVL family
novel.12698	96.1458	99.8038	183.268	714.915	-2.89286	3.7e-10	1.13e-08	-	NC_015443.2	47634244	47640393	-	3778	-	-
novel.12725	22.0335	67.1745	154.281	1.39e-17	7.46978	1.27e-05	0.000149162	-	NC_015443.2	48020123	48023543	-	3336	-	-
novel.12856	1009.53	592.122	541.4	112.829	3.16006	8.63e-12	3.53e-10	-	NC_015443.2	49009400	49021978	-	7706	-	-
novel.12913	10.0153	33.5856	27.1115	166.747	-4.04059	5.76e-12	2.43e-10	-	NC_015443.2	49508441	49509284	.	844	-	-
novel.12952	495.751	461.605	697.557	1457.79	-1.55585	0.000262756	0.00219043	-	NC_015444.2	234449	236471	+	2023	-	-
novel.13007	1.39e-17	1.39e-17	1.38778e-17	31.9514	-8.00345	2.4e-07	4.18e-06	-	NC_015444.2	791007	792087	.	1081	-	PF13639:Ring finger domain
novel.13117	5.00772	1.91586	0.929369	42.9347	-3.06859	2.42e-05	0.000266913	-	NC_015444.2	2070346	2071734	.	1389	-	-
novel.13156	572.868	853.156	664.829	219.667	1.38238	0.00144235	0.0095305	-	NC_015444.2	2549466	2553732	+	2771	-	PF00724:NADH:flavin oxidoreductase / NADH oxidase family
novel.13244	141.214	108.441	33.657	5.99078	4.53045	1.46e-12	6.77e-11	-	NC_015444.2	4029745	4030754	.	1010	-	-
novel.13268	36.0547	19.1903	33.657	419.364	-3.53538	1.38e-12	6.42e-11	-	NC_015444.2	4681652	4682315	.	664	-	-
novel.13269	1.00165	1.39e-17	1.86445	210.68	-7.5479	5.78e-20	7.28e-18	-	NC_015444.2	4683312	4683892	.	581	-	-
novel.13273	1.39e-17	1.39e-17	1.38778e-17	33.9484	-8.09058	1.17e-07	2.18e-06	-	NC_015444.2	4951715	4952454	.	740	-	-
novel.13279	16.0244	41.263	33.657	139.788	-3.11499	1.51e-08	3.41e-07	-	NC_015444.2	5040624	5045830	+	2515	-	-
novel.13323	25.0381	24.9484	49.5532	191.709	-2.93049	1.35e-08	3.07e-07	-	NC_015444.2	7667845	7680383	+	4249	-	PF04455:LOR/SDH bifunctional enzyme conserved region|PF16653:Saccharopine dehydrogenase C-terminal domain|PF03435:Saccharopine dehydrogenase NADP binding domain
novel.13378	285.433	285.023	314.178	119.818	1.25143	0.00518425	0.027856	-	NC_015444.2	14248077	14249935	.	1859	-	-
novel.13437	5.00772	5.75466	1.86445	73.8878	-3.85002	1.97e-08	4.34e-07	-	NC_015444.2	30150724	30150952	.	229	-	-
novel.13488	24.0365	22.0693	19.631	100.847	-2.06318	9.19e-05	0.00086812	-	NC_015444.2	45338999	45345474	-	3923	-	PF01301:Glycosyl hydrolases family 35
novel.13494	58.0881	73.8923	122.489	353.464	-2.60266	3.81e-08	7.95e-07	-	NC_015444.2	45826873	45827739	.	867	-	-
novel.13495	3.00468	2.87557	4.66975	30.9529	-3.31187	8.1e-05	0.000775442	-	NC_015444.2	45828601	45829718	.	1118	-	-
novel.13510	14.0214	29.7468	57.0338	142.783	-3.3366	2.65e-09	6.8e-08	-	NC_015444.2	48219175	48229665	-	1142	-	-
novel.13519	8.01227	12.4725	20.566	57.912	-2.83438	1.17e-05	0.000139005	-	NC_015444.2	49507519	49519427	+	4347	-	-
novel.13681	1390.11	1804.2	1307.22	75.8847	4.19299	7.07e-18	6.8e-16	-	NC_015444.2	57959312	57960217	.	906	-	-
novel.13682	285.433	350.281	224.411	5.99078	5.54507	1.16e-18	1.25e-16	-	NC_015444.2	57963850	57964402	.	553	-	-
novel.13683	174.264	223.603	132.774	3.99381	5.40389	1.42e-15	1e-13	-	NC_015444.2	57968952	57969424	+	473	-	-
novel.13687	372.565	463.524	416.101	1293.04	-1.79486	3.13e-05	0.000333867	-	NC_015444.2	58020968	58022230	-	1263	-	PF13671:AAA domain
novel.1376	1.39e-17	1.39e-17	1.38778e-17	9.98472	-6.33769	0.00417417	0.0231642	-	NC_015438.2	83647902	83649581	-	595	-	-
novel.1381	1.00165	1.39e-17	1.38778e-17	149.773	-7.05597	6.31e-17	5.18e-15	-	NC_015438.2	83714049	83716093	-	1001	-	-
novel.13813	122.185	213.047	172.982	6.98927	4.10366	6.61e-11	2.32e-09	-	NC_015444.2	59932489	59936824	+	701	-	-
novel.1382	5.00772	1.39e-17	1.86445	61.9059	-3.59523	2.49e-07	4.32e-06	-	NC_015438.2	83719244	83721511	-	938	-	-
novel.13848	245.372	294.62	143.06	48.9256	2.32336	1.3e-06	1.92e-05	-	NC_015444.2	60810805	60811369	.	565	-	-
novel.1386	1.39e-17	1.39e-17	1.38778e-17	11.9817	-6.59775	0.00143701	0.00949863	-	NC_015438.2	83737443	83740214	-	942	-	-
novel.13918	3240.91	802.293	2574.24	146.777	4.46353	2.43e-20	3.24e-18	-	NC_015444.2	61699280	61700537	+	1053	-	PF00249:Myb-like DNA-binding domain
novel.13930	30.0456	39.3437	14.0205	1.39e-17	7.91507	5.06e-07	8.17e-06	-	NC_015444.2	61841883	61842467	.	585	-	-
novel.13963	1.39e-17	1.39e-17	1.38778e-17	1282.05	-13.3244	1.93e-39	2.16e-36	-	NC_015444.2	62207286	62208028	+	618	-	-
novel.13967	23.035	22.0693	16.8257	1.99684	3.44815	0.000348534	0.00279991	-	NC_015444.2	62230902	62233650	-	852	-	PF03110:SBP domain
novel.14004	123.187	114.199	92.5664	8.98624	3.7585	4.82e-10	1.43e-08	-	NC_015444.2	62662274	62663023	.	750	-	-
novel.14025	1.39e-17	1.39e-17	1.38778e-17	22.965	-7.52921	8.28e-06	0.000101842	-	NC_015444.2	62870224	62875393	+	3964	-	-
novel.14035	9.01378	11.5128	41.1376	792.797	-6.43905	6.42e-27	1.73e-24	-	NC_015444.2	62945632	62946547	+	506	-	-
novel.14139	1.00165	0.956161	1.38778e-17	49.9241	-5.47341	9.38e-09	2.2e-07	-	NC_015444.2	63988579	63989094	-	516	-	-
novel.14199	10.0153	48.9405	34.5921	162.753	-4.00564	8.99e-12	3.66e-10	-	NC_015444.2	64788521	64789467	.	947	-	-
novel.14358	1.39e-17	1.39e-17	1.38778e-17	358.456	-11.4862	2.4e-26	6e-24	-	NC_015444.2	66304672	66306118	.	1447	-	-
novel.14359	1.39e-17	1.39e-17	1.38778e-17	516.217	-12.0122	5.31e-30	1.97e-27	-	NC_015444.2	66306422	66308150	.	1729	-	-
novel.14360	1.39e-17	1.39e-17	1.38778e-17	243.63	-10.9293	1.2e-22	2.04e-20	-	NC_015444.2	66308597	66309458	-	862	-	-
novel.1440	126.191	153.546	104.722	29.9544	2.07018	5.08e-05	0.000511491	-	NC_015438.2	84367942	84372006	+	2571	-	PF03110:SBP domain
novel.14453	1.39e-17	1.39e-17	1.38778e-17	82.8741	-9.37503	2.15e-13	1.16e-11	-	NC_015444.2	67043336	67044068	.	733	-	-
novel.14472	557.845	1011.5	396.464	2648.98	-2.24725	2.23e-07	3.92e-06	-	NC_015444.2	67179088	67179744	.	657	-	-
novel.14513	58.0881	55.6583	36.4622	175.733	-1.595	0.000719036	0.00527695	-	NC_015444.2	67483325	67495293	+	4251	-	PF00485:Phosphoribulokinase / Uridine kinase family|PF14681:Uracil phosphoribosyltransferase
novel.14713	27.0411	24.9484	53.2935	156.762	-2.52986	7.9e-07	1.23e-05	-	NC_015445.2	1336539	1338649	-	1794	-	PF03171:2OG-Fe(II) oxygenase superfamily
novel.14813	23.035	17.2709	16.8257	135.794	-2.55305	1.13e-06	1.69e-05	-	NC_015445.2	2620476	2620693	.	218	-	-
novel.14887	220.334	181.377	175.788	15.9756	3.77531	5.51e-12	2.33e-10	-	NC_015445.2	3880250	3883242	+	2993	-	-
novel.14933	242.367	85.4085	170.177	28.9559	3.05979	1.71e-09	4.62e-08	-	NC_015445.2	6965578	6966128	+	551	-	-
novel.14942	833.262	744.712	412.36	139.788	2.57446	1.19e-08	2.73e-07	-	NC_015445.2	7418931	7422364	+	3434	-	-
novel.1497	57.0866	34.5452	44.8779	7.98775	2.81802	1.44e-05	0.000167642	-	NC_015438.2	85081342	85082880	.	1539	-	-
novel.14999	3.00468	1.39e-17	1.38778e-17	115.824	-5.21139	5.76e-13	2.88e-11	-	NC_015445.2	21141389	21143201	+	1813	-	-
novel.15000	56.0851	36.4646	79.4755	7.98775	2.79254	1.78e-05	0.000203634	-	NC_015445.2	21344885	21349284	+	3129	-	PF09331:Domain of unknown function (DUF1985)
novel.15077	1.39e-17	1.39e-17	1.38778e-17	30.9529	-7.95783	3.48e-07	5.84e-06	-	NC_015445.2	37983248	37984241	.	994	-	-
novel.15107	784.188	793.656	834.077	333.494	1.23323	0.00383761	0.0216881	-	NC_015445.2	46145406	46152199	-	5500	-	PF02683:Cytochrome C biogenesis protein transmembrane region
novel.15140	5.00772	9.59342	5.60483	85.8696	-4.06649	1.94e-09	5.15e-08	-	NC_015445.2	49612340	49613010	.	671	-	-
novel.15158	149.226	139.151	67.3196	2.99533	5.58081	5.25e-15	3.54e-13	-	NC_015445.2	50683533	50688016	-	1738	-	-
novel.15175	1.39e-17	1.39e-17	1.38778e-17	19.9696	-7.32874	3.05e-05	0.000326186	-	NC_015445.2	51140449	51141210	.	762	-	-
novel.15190	1.00165	1.39e-17	1.38778e-17	18.9711	-4.08335	0.000376589	0.00299878	-	NC_015445.2	51898925	51903083	+	2474	-	PF00010:Helix-loop-helix DNA-binding domain|PF14215:bHLH-MYC and R2R3-MYB transcription factors N-terminal
novel.15237	177.269	176.579	129.969	18.9711	3.21559	2.04e-09	5.4e-08	-	NC_015445.2	53426338	53430105	+	3699	-	PF05920:Homeobox KN domain|PF07526:Associated with HOX
novel.15288	1111.68	739.913	921.038	279.576	1.99095	4.88e-06	6.35e-05	-	NC_015445.2	55043087	55045777	+	2691	-	-
novel.15377	10.0153	16.3112	30.8518	98.8499	-3.28698	4.01e-08	8.3e-07	-	NC_015445.2	56645899	56646480	.	582	-	-
novel.15424	14.0214	5.75466	0.929369	70.8923	-2.32775	6.15e-05	0.000605717	-	NC_015445.2	57477218	57477944	.	727	-	-
novel.15447	3.00468	1.39e-17	3.73466	140.786	-5.49269	1.52e-14	9.59e-13	-	NC_015445.2	57853657	57856224	-	1539	-	-
novel.15476	31.0472	35.5049	20.566	3.99381	2.91991	0.000252157	0.00210566	-	NC_015445.2	58259005	58261083	-	1090	-	-
novel.15672	81.123	16.3112	30.8518	1.39e-17	9.34426	3.28e-13	1.71e-11	-	NC_015445.2	60775545	60777134	-	1590	-	-
novel.15716	19.029	25.9081	44.8779	131.8	-2.78401	2.32e-07	4.07e-06	-	NC_015445.2	61249178	61251664	-	2271	-	PF16913:Purine nucleobase transmembrane transport
novel.15729	31.0472	39.3437	30.8518	94.856	-1.60739	0.00174138	0.0111723	-	NC_015445.2	61499279	61504129	+	2984	-	PF09412:Endoribonuclease XendoU
novel.160	17.0259	15.3515	10.2802	49.9241	-1.54507	0.00823221	0.0403534	-	NC_015438.2	472495	477313	+	1535	-	PF03641:Possible lysine decarboxylase
novel.1601	68.1033	63.3358	28.9817	1.99684	5.00689	7.62e-10	2.21e-08	-	NC_015438.2	86160500	86162316	.	1817	-	-
novel.16090	1.39e-17	1.39e-17	1.38778e-17	17.9726	-7.17774	7.55e-05	0.000727609	-	NC_015445.2	65045834	65046495	.	662	-	-
novel.16105	199.302	344.523	306.697	959.544	-2.26668	2.89e-07	4.92e-06	-	NC_015445.2	65204836	65205843	.	1008	-	-
novel.16117	1.39e-17	1.39e-17	1.38778e-17	22.965	-7.52921	8.28e-06	0.000101842	-	NC_015445.2	65283173	65284256	.	1084	-	-
novel.16140	97.1473	77.7311	33.657	4.9923	4.24854	2.75e-10	8.62e-09	-	NC_015445.2	65470102	65474584	-	1321	-	-
novel.1617	1.00165	1.39e-17	0.929369	205.688	-7.51332	9.59e-20	1.18e-17	-	NC_015438.2	86309569	86311852	.	2284	-	-
novel.16195	21.032	23.029	8.41007	96.8529	-2.19653	4.42e-05	0.000453278	-	NC_015446.2	44834	45581	.	748	-	PF00010:Helix-loop-helix DNA-binding domain
novel.16210	66.1003	63.3358	65.4494	19.9696	1.72056	0.00207346	0.0130103	-	NC_015446.2	201875	367769	+	688	-	-
novel.16340	25.0381	23.9887	48.6182	3.99381	2.61095	0.0016487	0.0106839	-	NC_015446.2	1429900	1437219	-	444	-	PF00221:Aromatic amino acid lyase
novel.16357	145.22	220.724	298.282	1231.13	-3.08258	1.6e-11	6.26e-10	-	NC_015446.2	1549865	1555052	+	787	-	-
novel.16364	10.0153	16.3112	14.9556	54.9166	-2.44044	9.78e-05	0.000919331	-	NC_015446.2	1626765	1627432	.	668	-	PF02519:Auxin responsive protein
novel.16421	1.39e-17	0.956161	1.38778e-17	33.9484	-8.09058	1.17e-07	2.18e-06	-	NC_015446.2	2376706	2377158	.	453	-	PF02519:Auxin responsive protein
novel.16446	1.39e-17	1.39e-17	1.38778e-17	45.9302	-8.5253	2.27e-09	5.93e-08	-	NC_015446.2	2698157	2699485	.	1329	-	-
novel.1653	1.39e-17	1.39e-17	1.38778e-17	25.9605	-7.70518	2.4e-06	3.38e-05	-	NC_015438.2	86608401	86609659	.	1259	-	PF14223:gag-polypeptide of LTR copia-type
novel.16541	25.0381	19.1903	20.566	2.99533	3.01147	0.000589	0.00442183	-	NC_015446.2	3830731	3838028	+	2032	-	PF05978:Ion channel regulatory protein UNC-93
novel.16570	3.00468	0.956161	1.38778e-17	19.9696	-2.68279	0.00338513	0.0194818	-	NC_015446.2	4209772	4209971	-	200	-	-
novel.16577	52.079	11.5128	13.0854	1.39e-17	8.70609	3.92e-10	1.19e-08	-	NC_015446.2	4303958	4305950	.	1993	-	PF13359:DDE superfamily endonuclease
novel.16614	70.1063	144.909	143.06	339.485	-2.27369	1e-06	1.53e-05	-	NC_015446.2	4793577	4796403	+	1178	-	-
novel.16648	1.39e-17	1.39e-17	1.38778e-17	31.9514	-8.00345	2.4e-07	4.18e-06	-	NC_015446.2	5155645	5167188	-	2085	-	-
novel.16663	51.0775	15.3515	16.8257	1.39e-17	8.67814	5.21e-10	1.53e-08	-	NC_015446.2	5529213	5529939	.	727	-	-
novel.16718	810.228	618.993	489.036	77.8817	3.37688	9.68e-13	4.63e-11	-	NC_015446.2	7420777	7424751	+	3975	-	-
novel.16734	458.695	370.435	388.049	138.789	1.72373	0.000102487	0.000958606	-	NC_015446.2	8780529	8783087	+	2559	-	-
novel.16762	9.01378	3.83527	5.60483	51.9211	-2.50974	9.06e-05	0.000857517	-	NC_015446.2	11805730	11807282	.	1553	-	-
novel.16774	2.00317	7.67404	5.60483	49.9241	-4.55576	6.64e-08	1.3e-06	-	NC_015446.2	13536798	13537877	.	1080	-	PF04844:Transcriptional repressor, ovate|PF13724:DNA-binding domain
novel.16780	73.1109	76.7714	50.4883	12.9802	2.4824	2.44e-05	0.000268446	-	NC_015446.2	13824201	13825606	.	1406	-	-
novel.1685	1.39e-17	1.39e-17	1.38778e-17	27.9575	-7.81161	1.09e-06	1.64e-05	-	NC_015438.2	86891291	86891911	.	621	-	-
novel.16885	1.39e-17	1.39e-17	1.38778e-17	9.98472	-6.33769	0.00417417	0.0231642	-	NC_015446.2	35460190	35460472	.	283	-	-
novel.16886	2.00317	1.91586	1.38778e-17	14.9771	-2.82717	0.00786477	0.0388942	-	NC_015446.2	35461185	35461650	.	466	-	-
novel.16896	15.0229	16.3112	20.566	305.536	-4.33476	3.91e-15	2.66e-13	-	NC_015446.2	40280926	40281339	.	414	-	-
novel.16935	1010.53	1282.14	592.829	58.9105	4.09756	6.55e-17	5.36e-15	-	NC_015446.2	49934593	49939345	+	4753	-	-
novel.16946	15.0229	23.9887	32.722	0.998354	3.75305	0.00213372	0.0133101	-	NC_015446.2	50493479	50494424	.	946	-	PF04720:PDDEXK-like family of unknown function
novel.16948	12.0183	8.63373	12.1504	146.777	-3.59664	3.44e-10	1.05e-08	-	NC_015446.2	50770791	50772508	+	1589	-	-
novel.16973	1.00165	1.91586	1.38778e-17	15.9756	-3.83719	0.00136958	0.00916062	-	NC_015446.2	54391292	54391857	.	566	-	-
novel.16989	1.39e-17	1.39e-17	1.38778e-17	14.9771	-6.9167	0.000315208	0.00257006	-	NC_015446.2	54853579	54854257	.	679	-	-
novel.17026	1.39e-17	1.39e-17	1.38778e-17	32.9499	-8.04767	1.67e-07	3.03e-06	-	NC_015446.2	59187060	59187569	.	510	-	-
novel.17036	1.39e-17	1.39e-17	1.38778e-17	66.8984	-9.0666	7.81e-12	3.23e-10	-	NC_015446.2	60320487	60324274	-	1368	-	-
novel.17078	33.0502	32.6259	35.5272	142.783	-2.10692	2.64e-05	0.000287487	-	NC_015446.2	61807719	61813285	-	1813	-	PF02309:AUX/IAA family
novel.17125	1.39e-17	0.956161	1.38778e-17	23.9635	-7.59028	5.45e-06	6.99e-05	-	NC_015446.2	63472523	63473649	.	1127	-	-
novel.17139	1.39e-17	1.39e-17	1.38778e-17	10.9832	-6.47357	0.00243493	0.0147248	-	NC_015446.2	63702723	63703028	.	306	-	-
novel.17140	1.39e-17	1.39e-17	1.38778e-17	30.9529	-7.95783	3.48e-07	5.84e-06	-	NC_015446.2	63704955	63706497	.	1543	-	PF14223:gag-polypeptide of LTR copia-type
novel.17248	1.39e-17	1.39e-17	1.38778e-17	38.9408	-8.28784	2.1e-08	4.6e-07	-	NC_015446.2	66001722	66002251	.	530	-	-
novel.17616	3.00468	4.79496	1.86445	189.712	-5.92266	4.2e-17	3.54e-15	-	NC_015446.2	70361714	70362092	.	379	-	-
novel.17668	199.302	244.716	178.593	56.9135	1.80585	0.00013838	0.00124633	-	NC_015446.2	71023112	71024290	.	1179	-	-
novel.17801	46.0699	34.5452	28.0466	289.561	-2.64869	3.9e-08	8.1e-07	-	NC_015446.2	72353897	72361635	+	2325	-	-
novel.17856	162.246	114.199	90.6963	26.959	2.58377	4.93e-07	8.02e-06	-	NC_015447.2	499518	504503	-	3356	-	-
novel.17885	2.00317	1.39e-17	0.929369	45.9302	-4.43577	2.01e-07	3.58e-06	-	NC_015447.2	750569	752889	+	2213	-	PF00076:RNA recognition motif. (a.k.a. RRM, RBD, or RNP domain)
novel.18220	16.0244	43.1824	9.34515	1799.27	-6.7999	3.36e-32	1.56e-29	-	NC_015447.2	6248607	6249118	-	512	-	-
novel.18221	1.00165	5.75466	1.38778e-17	370.438	-8.36171	2.61e-25	5.82e-23	-	NC_015447.2	6273755	6289555	+	461	-	-
novel.18227	2.00317	26.8678	0.929369	151.77	-6.15741	5e-16	3.7e-14	-	NC_015447.2	7238880	7240628	.	1749	-	-
novel.18254	7022.64	4288.83	6839.09	1467.77	2.25829	1.58e-07	2.88e-06	-	NC_015447.2	10908542	10911005	+	2464	-	-
novel.18296	3.00468	15.3515	10.2802	81.8756	-4.71161	2.26e-10	7.22e-09	-	NC_015447.2	21037061	21039961	-	2658	-	PF00854:POT family
novel.18303	278.422	363.717	158.956	12.9802	4.4097	4.95e-15	3.35e-13	-	NC_015447.2	21799074	21803160	-	4087	-	-
novel.18313	16.0244	72.9326	41.1376	1.39e-17	7.0134	0.000193974	0.00167451	-	NC_015447.2	24758351	24766193	+	571	-	-
novel.18353	321.487	182.337	166.437	37.9423	3.07869	4.62e-10	1.38e-08	-	NC_015447.2	33199790	33204549	+	1165	-	-
novel.18359	1.00165	8.63373	1.38778e-17	44.9317	-5.3218	3.96e-08	8.21e-07	-	NC_015447.2	33973073	33973675	.	603	-	-
novel.18362	175.266	97.8844	93.5015	28.9559	2.59242	3.49e-07	5.85e-06	-	NC_015447.2	34290545	34293245	.	2701	-	-
novel.18372	27.0411	24.9484	32.722	3.99381	2.72146	0.000872039	0.00619954	-	NC_015447.2	38001504	38002604	.	1101	-	-
novel.18373	7.01075	18.2306	14.0205	49.9241	-2.81024	2.89e-05	0.000312027	-	NC_015447.2	38011383	38012737	.	1355	-	-
novel.18417	208.316	121.877	153.346	810.77	-1.95988	7.6e-06	9.46e-05	-	NC_015447.2	43884265	43885550	-	1286	-	-
novel.18418	651.988	401.145	456.309	3586.56	-2.45946	1.73e-08	3.85e-07	-	NC_015447.2	43886567	43888276	.	1710	-	-
novel.18426	35.0532	42.2227	30.8518	170.741	-2.28012	4.35e-06	5.72e-05	-	NC_015447.2	45769250	45770838	+	1589	-	-
novel.18429	112.17	32.6259	40.2025	1.39e-17	9.81115	9.45e-16	6.86e-14	-	NC_015447.2	46061448	46063054	-	1607	-	-
novel.1844	954.446	733.196	594.699	71.8908	3.72846	8.26e-15	5.45e-13	-	NC_015438.2	88358271	88361097	-	2827	-	-
novel.18466	626.95	759.107	345.97	52.9196	3.56336	2.2e-13	1.19e-11	-	NC_015447.2	49668517	49671497	+	2981	-	-
novel.18471	20.0305	20.15	33.657	2.99533	2.69133	0.00338513	0.0194818	-	NC_015447.2	49826890	49833854	-	741	-	-
novel.18497	1.39e-17	1.39e-17	1.38778e-17	18.9711	-7.25522	4.78e-05	0.000483452	-	NC_015447.2	51280035	51280667	.	633	-	-
novel.18498	1.00165	1.39e-17	1.38778e-17	22.965	-4.35734	7.35e-05	0.000712291	-	NC_015447.2	51330283	51330676	.	394	-	-
novel.18514	53.0805	77.7311	73.865	245.627	-2.20756	3.29e-06	4.51e-05	-	NC_015447.2	51812407	51821779	-	3631	-	-
novel.18521	68.1033	159.304	217.866	480.271	-2.81579	2.01e-09	5.34e-08	-	NC_015447.2	52040460	52041499	+	1040	-	-
novel.18531	16.0244	30.7065	37.3973	96.8529	-2.58619	3.62e-06	4.86e-05	-	NC_015447.2	53501510	53504304	+	2795	-	-
novel.18539	201.305	216.885	179.528	464.295	-1.20515	0.0054602	0.0289958	-	NC_015447.2	54448962	54450240	.	1279	-	PF00170:bZIP transcription factor
novel.18545	1.00165	9.59342	1.38778e-17	51.9211	-5.52985	5.39e-09	1.31e-07	-	NC_015447.2	54594948	54609966	-	2351	-	PF01554:MatE
novel.18574	1.39e-17	1.39e-17	1.38778e-17	42.9347	-8.42827	5.75e-09	1.39e-07	-	NC_015447.2	56104550	56105737	+	1188	-	-
novel.18585	56.0851	65.2552	54.2286	5397.81	-6.58544	2.62e-34	1.53e-31	-	NC_015447.2	56747985	56750672	-	851	-	-
novel.18634	20.0305	187.135	201.97	1.39e-17	7.33309	3.05e-05	0.000326186	-	NC_015447.2	58335649	58337885	-	2146	-	-
novel.18702	31.0472	199.611	62.6442	523.206	-4.0694	1.54e-15	1.08e-13	-	NC_015447.2	59608994	59630134	+	4177	-	PF14226:non-haem dioxygenase in morphine synthesis N-terminal
novel.18793	1.00165	0.956161	1.38778e-17	20.9681	-4.22684	0.000164371	0.00145374	-	NC_015447.2	60498486	60511535	+	974	-	-
novel.18849	221.335	231.281	331.009	83.8726	1.39863	0.00231458	0.0142642	-	NC_015447.2	61085960	61089881	-	3596	-	-
novel.18869	16.0244	88.2876	72.93	216.671	-3.7468	7.12e-12	2.97e-10	-	NC_015447.2	61307112	61307724	.	613	-	-
novel.18891	105.159	110.36	83.2157	10.9832	3.24458	3.74e-08	7.83e-07	-	NC_015447.2	61513265	61522785	+	3485	-	PF01138:3' exoribonuclease family, domain 1
novel.18937	57.0866	9.59342	14.0205	1.39e-17	8.83823	9.92e-11	3.38e-09	-	NC_015447.2	61943097	61944114	.	1018	-	-
novel.18945	4.0062	7.67404	5.60483	59.909	-3.8612	1.12e-07	2.1e-06	-	NC_015447.2	62052670	62056597	+	854	-	-
novel.1899	1.00165	0.956161	1.38778e-17	36.9438	-5.04027	4.78e-07	7.8e-06	-	NC_015438.2	88842613	88843184	.	572	-	-
novel.1913	1.39e-17	1.39e-17	1.38778e-17	13.9787	-6.81801	0.000517265	0.00395591	-	NC_015438.2	88970242	88970764	.	523	-	-
novel.19151	32.0487	23.029	15.8907	1.99684	3.9224	1.47e-05	0.000170433	-	NC_015447.2	63903389	63908663	+	3910	-	-
novel.19188	1.39e-17	1.39e-17	1.38778e-17	37.9423	-8.25049	2.93e-08	6.27e-07	-	NC_015447.2	64252398	64253019	.	622	-	PF13639:Ring finger domain
novel.19215	7.01075	41.263	14.9556	105.839	-3.8924	7.18e-10	2.09e-08	-	NC_015447.2	64457549	64459941	-	1788	-	PF03171:2OG-Fe(II) oxygenase superfamily|PF14226:non-haem dioxygenase in morphine synthesis N-terminal
novel.19467	2.00317	1.91586	0.929369	16.9741	-3.00634	0.00351516	0.0201121	-	NC_015448.2	1321279	1321853	.	575	-	-
novel.19476	12.0183	88.2876	108.463	450.317	-5.21312	7.12e-20	8.87e-18	-	NC_015448.2	1380308	1381128	-	529	-	-
[truncated: 231 more rows]

## Sheet: Table S5
Table S5 GO enrich of DEGs
Category	ID	Description	GeneRatio	BgRatio	pvalue	padj	geneID	Count
BP	GO:0006260	DNA replication	25/1258	39/6793	4.11778e-10	1.56064e-07	101255870/101262116/101249065/101243636/101268250/101256302/101254779/101264867/101055576/101260976/101258292/101260396/101264324/101252714/101259745/101244828/101252679/101247031/101263997/101250629/101249010/101253967/101253010/101266715/101255630	25
BP	GO:0006261	DNA-dependent DNA replication	10/1258	11/6793	4.2208e-07	7.99841e-05	101243636/101268250/101256302/101264867/101258292/101260396/101244828/101252679/101249010/101266715	10
BP	GO:0006928	movement of cell or subcellular component	24/1258	52/6793	4.40349e-06	0.000417231	101264158/543644/101255427/101257029/101256257/101263097/101262384/101263672/101247848/101268334/101249485/101260697/101267251/101258411/101262096/101257270/101265093/101246423/101248812/101261343/101262861/101259004/101249021/101268475	24
BP	GO:0007018	microtubule-based movement	24/1258	52/6793	4.40349e-06	0.000417231	101264158/543644/101255427/101257029/101256257/101263097/101262384/101263672/101247848/101268334/101249485/101260697/101267251/101258411/101262096/101257270/101265093/101246423/101248812/101261343/101262861/101259004/101249021/101268475	24
BP	GO:0006952	defense response	25/1258	58/6793	1.25464e-05	0.000951015	101254607/544069/101248703/544134/101246666/778321/101258971/novel.7744/543758/novel.8369/101268283/101262127/544000/101245781/778228/101255507/101246381/101248413/104649051/101266928/101258558/101260272/101264392/novel.7741/101259244	25
BP	GO:0009607	response to biotic stimulus	18/1258	36/6793	1.77917e-05	0.00112384	544069/101248703/544134/101246666/778321/101258971/novel.7744/543758/101268283/101262127/101245781/101246381/101248413/104649051/101266928/101260272/novel.7741/101259244	18
BP	GO:0015979	photosynthesis	21/1258	49/6793	6.84307e-05	0.00370503	3950408/3950405/3950483/101259227/101248983/101257676/101263732/101247889/101244751/101249865/101268297/101248456/101245880/101264609/543931/101265249/101245121/101245421/101255222/novel.17396/101259747	21
BP	GO:0007017	microtubule-based process	24/1258	67/6793	0.000581084	0.0275289	101264158/543644/101255427/101257029/101256257/101263097/101262384/101263672/101247848/101268334/101249485/101260697/101267251/101258411/101262096/101257270/101265093/101246423/101248812/101261343/101262861/101259004/101249021/101268475	24
BP	GO:0006950	response to stress	73/1258	282/6793	0.00110744	0.0466353	101268099/101254607/544069/543953/101256409/101248236/101260545/101248703/101244233/544134/101246666/101248072/novel.9371/101260143/101264739/778321/101258971/101251503/101260976/101264183/101246783/101246396/101256975/101252714/novel.7744/101244289/101247048/101259487/101261709/101251522/543758/101260035/novel.8369/101265511/novel.17467/101268283/101262127/109118727/101264583/101252679/544000/10…	73
BP	GO:0009733	response to auxin	18/1258	53/6793	0.00527351	0.199866	101259551/101251725/novel.18234/101246226/101055592/101265243/101252930/novel.16421/101253838/101247368/101256828/101257659/novel.16364/101264326/101258256/101263158/101253234/101250847	18
BP	GO:0043604	amide biosynthetic process	73/1258	305/6793	0.00926355	0.319171	543875/104649507/101248086/101262318/101261139/101267247/101250874/101246627/101259190/101261433/101252943/101268403/101254200/101266952/101263649/101261182/101260136/101249357/101249573/101255358/101253490/101245942/101247532/101249254/101246242/101259442/101254712/101251893/101249905/104647572/101264240/101244648/101247310/101246988/101245574/101259181/101265689/101258363/101252000/101256912/54…	73
BP	GO:0006412	translation	71/1258	297/6793	0.0104848	0.331144	104649507/101248086/101262318/101261139/101267247/101250874/101246627/101259190/101261433/101252943/101268403/101254200/101266952/101263649/101261182/101260136/101249357/101249573/101255358/101253490/101245942/101247532/101249254/101246242/101259442/101254712/101251893/101249905/104647572/101264240/101244648/101247310/101246988/101245574/101259181/101265689/101258363/101252000/101256912/543752/10…	71
BP	GO:0043603	cellular amide metabolic process	75/1258	318/6793	0.0120831	0.335046	543875/104649507/101248086/101262318/101261139/101267247/101250874/101246627/101259190/101261433/101252943/101268403/101254200/101266952/101263649/101261182/101260136/101249357/101249573/101255358/101253490/101245942/101247532/101249254/101246242/101259442/101254712/101251893/101249905/104647572/101264240/101244648/101247310/101246988/101245574/101259958/101259181/101265689/101258363/101252000/10…	75
BP	GO:0006518	peptide metabolic process	73/1258	309/6793	0.0126602	0.335046	104649507/101248086/101262318/101261139/101267247/101250874/101246627/101259190/101261433/101252943/101268403/101254200/101266952/101263649/101261182/101260136/101249357/101249573/101255358/101253490/101245942/101247532/101249254/101246242/101259442/101254712/101251893/101249905/104647572/101264240/101244648/101247310/101246988/101245574/101259958/101259181/101265689/101258363/101252000/101256912…	73
BP	GO:0043043	peptide biosynthetic process	71/1258	300/6793	0.0132604	0.335046	104649507/101248086/101262318/101261139/101267247/101250874/101246627/101259190/101261433/101252943/101268403/101254200/101266952/101263649/101261182/101260136/101249357/101249573/101255358/101253490/101245942/101247532/101249254/101246242/101259442/101254712/101251893/101249905/104647572/101264240/101244648/101247310/101246988/101245574/101259181/101265689/101258363/101252000/101256912/543752/10…	71
BP	GO:0006259	DNA metabolic process	38/1258	150/6793	0.0223507	0.529431	novel.742/101255870/101250733/101262116/101249065/101258775/101243636/101268250/101256302/101254779/101264867/101055576/101260976/101258292/101260396/101264324/100037736/101252714/101251522/101259745/novel.17467/101244828/101252679/104645445/101247031/101248663/101263997/101257695/101250629/101249010/101263336/100462655/101253967/101267869/101253010/101262147/101266715/101255630	38
BP	GO:0006979	response to oxidative stress	21/1258	79/6793	0.0481087	0.686512	101268099/101248236/101244233/101264739/101251503/101246783/101246396/101244289/101247048/101260035/101265511/101264583/543895/101244668/101253636/101250523/101249874/101265956/101245316/101260194/101263035	21
BP	GO:0009719	response to endogenous stimulus	20/1258	75/6793	0.0513224	0.686512	101259551/101251725/novel.18234/101246226/101055592/101265243/101252930/novel.16421/100736448/novel.20581/101253838/101247368/101256828/101257659/novel.16364/101264326/101258256/101263158/101253234/101250847	20
BP	GO:0009725	response to hormone	20/1258	75/6793	0.0513224	0.686512	101259551/101251725/novel.18234/101246226/101055592/101265243/101252930/novel.16421/100736448/novel.20581/101253838/101247368/101256828/101257659/novel.16364/101264326/101258256/101263158/101253234/101250847	20
BP	GO:0010033	response to organic substance	20/1258	75/6793	0.0513224	0.686512	101259551/101251725/novel.18234/101246226/101055592/101265243/101252930/novel.16421/100736448/novel.20581/101253838/101247368/101256828/101257659/novel.16364/101264326/101258256/101263158/101253234/101250847	20
BP	GO:0006022	aminoglycan metabolic process	5/1258	12/6793	0.0543413	0.686512	101267656/101266770/544149/101267358/101251136	5
BP	GO:0006026	aminoglycan catabolic process	5/1258	12/6793	0.0543413	0.686512	101267656/101266770/544149/101267358/101251136	5
BP	GO:0006030	chitin metabolic process	5/1258	12/6793	0.0543413	0.686512	101267656/101266770/544149/101267358/101251136	5
BP	GO:0006032	chitin catabolic process	5/1258	12/6793	0.0543413	0.686512	101267656/101266770/544149/101267358/101251136	5
BP	GO:0006040	amino sugar metabolic process	5/1258	12/6793	0.0543413	0.686512	101267656/101266770/544149/101267358/101251136	5
BP	GO:0016998	cell wall macromolecule catabolic process	5/1258	12/6793	0.0543413	0.686512	101267656/101266770/544149/101267358/101251136	5
BP	GO:0044036	cell wall macromolecule metabolic process	5/1258	12/6793	0.0543413	0.686512	101267656/101266770/544149/101267358/101251136	5
BP	GO:0046348	amino sugar catabolic process	5/1258	12/6793	0.0543413	0.686512	101267656/101266770/544149/101267358/101251136	5
BP	GO:1901071	glucosamine-containing compound metabolic process	5/1258	12/6793	0.0543413	0.686512	101267656/101266770/544149/101267358/101251136	5
BP	GO:1901072	glucosamine-containing compound catabolic process	5/1258	12/6793	0.0543413	0.686512	101267656/101266770/544149/101267358/101251136	5
BP	GO:0042221	response to chemical	34/1258	146/6793	0.0846479	0.95908	101259551/101261785/543899/101248072/101251725/novel.18234/101262082/101246226/101055592/101265243/101252930/101261188/novel.16421/101265600/100736448/101266642/novel.20581/101253838/101259487/novel.18545/101258088/101265986/101247368/101262995/101256828/101257659/novel.16364/101258125/101264326/101258256/101263158/101253234/101261991/101250847	34
BP	GO:0007059	chromosome segregation	4/1258	10/6793	0.0961052	0.95908	101249829/101261635/101261484/101256714	4
BP	GO:0003333	amino acid transmembrane transport	7/1258	22/6793	0.096161	0.95908	101258746/101256024/101255842/101253448/101268525/101267094/101253855	7
BP	GO:0006865	amino acid transport	7/1258	22/6793	0.096161	0.95908	101258746/101256024/101255842/101253448/101268525/101267094/101253855	7
BP	GO:0098656	anion transmembrane transport	7/1258	22/6793	0.096161	0.95908	101258746/101256024/101255842/101253448/101268525/101267094/101253855	7
BP	GO:1903825	organic acid transmembrane transport	7/1258	22/6793	0.096161	0.95908	101258746/101256024/101255842/101253448/101268525/101267094/101253855	7
BP	GO:1905039	carboxylic acid transmembrane transport	7/1258	22/6793	0.096161	0.95908	101258746/101256024/101255842/101253448/101268525/101267094/101253855	7
BP	GO:1901136	carbohydrate derivative catabolic process	5/1258	14/6793	0.0998865	0.970692	101267656/101266770/544149/101267358/101251136	5
BP	GO:0006066	alcohol metabolic process	5/1258	15/6793	0.127994	1	101268447/101254427/100316875/101262540/101262819	5
BP	GO:0019751	polyol metabolic process	5/1258	15/6793	0.127994	1	101268447/101254427/100316875/101262540/101262819	5
BP	GO:0007049	cell cycle	9/1258	33/6793	0.14223	1	101268514/101249829/101261635/101261853/101252679/543785/101261484/novel.6925/101256714	9
BP	GO:1901565	organonitrogen compound catabolic process	8/1258	29/6793	0.153378	1	101267656/101266770/544149/101267358/101263579/101251136/101259958/101250409	8
BP	GO:0034655	nucleobase-containing compound catabolic process	5/1258	16/6793	0.159236	1	101258775/101254055/100037736/101266563/101255503	5
BP	GO:0071554	cell wall organization or biogenesis	16/1258	67/6793	0.163493	1	101255817/101247960/101267656/101245743/101266770/544149/101267358/104645850/101260795/544289/101249447/101251136/101260197/101261743/101266668/101263475	16
BP	GO:0048285	organelle fission	4/1258	12/6793	0.167446	1	101249829/101261635/101261484/101256714	4
BP	GO:0042545	cell wall modification	10/1258	39/6793	0.171458	1	101255817/101247960/101245743/104645850/101260795/544289/101260197/101261743/101266668/101263475	10
BP	GO:1901615	organic hydroxy compound metabolic process	5/1258	17/6793	0.193191	1	101268447/101254427/100316875/101262540/101262819	5
BP	GO:0022402	cell cycle process	5/1258	17/6793	0.193191	1	101249829/101261635/543785/101261484/101256714	5
BP	GO:0006323	DNA packaging	6/1258	22/6793	0.209819	1	101267318/101245495/101261635/101268754/101260139/101266922	6
BP	GO:0044248	cellular catabolic process	27/1258	125/6793	0.215298	1	101268447/novel.8801/101254427/101267656/101268040/101256470/novel.2051/101258775/101255553/101266770/101254055/544149/101255260/101267358/100037736/100316875/101253831/101264127/101263579/101266563/101251136/101255534/101259958/101243993/101255503/101247839/101250409	27
BP	GO:0009611	response to wounding	4/1258	14/6793	0.251831	1	543953/109118727/novel.17503/101265677	4
BP	GO:0033865	nucleoside bisphosphate metabolic process	3/1258	10/6793	0.277918	1	101265292/novel.4301/101266800	3
BP	GO:0033875	ribonucleoside bisphosphate metabolic process	3/1258	10/6793	0.277918	1	101265292/novel.4301/101266800	3
BP	GO:0034032	purine nucleoside bisphosphate metabolic process	3/1258	10/6793	0.277918	1	101265292/novel.4301/101266800	3
BP	GO:0007275	multicellular organism development	5/1258	20/6793	0.306463	1	101244955/101247051/101258923/101253831/101247536	5
BP	GO:0032502	developmental process	5/1258	20/6793	0.306463	1	101244955/101247051/101258923/101253831/101247536	5
BP	GO:0044707	single-multicellular organism process	5/1258	20/6793	0.306463	1	101244955/101247051/101258923/101253831/101247536	5
BP	GO:0044767	single-organism developmental process	5/1258	20/6793	0.306463	1	101244955/101247051/101258923/101253831/101247536	5
BP	GO:0048856	anatomical structure development	5/1258	20/6793	0.306463	1	101244955/101247051/101258923/101253831/101247536	5
BP	GO:0044270	cellular nitrogen compound catabolic process	6/1258	25/6793	0.311627	1	101258775/101254055/100037736/101263579/101266563/101255503	6
BP	GO:0046700	heterocycle catabolic process	6/1258	25/6793	0.311627	1	101258775/101254055/100037736/101263579/101266563/101255503	6
BP	GO:1901361	organic cyclic compound catabolic process	6/1258	25/6793	0.311627	1	101258775/101254055/100037736/101263579/101266563/101255503	6
BP	GO:0071103	DNA conformation change	7/1258	30/6793	0.31434	1	101267318/101245495/101250733/101261635/101268754/101260139/101266922	7
BP	GO:0022900	electron transport chain	3/1258	11/6793	0.333483	1	3950408/3950405/3950483	3
BP	GO:0006334	nucleosome assembly	5/1258	21/6793	0.346351	1	101267318/101245495/101268754/101260139/101266922	5
BP	GO:0031497	chromatin assembly	5/1258	21/6793	0.346351	1	101267318/101245495/101268754/101260139/101266922	5
BP	GO:0034728	nucleosome organization	5/1258	21/6793	0.346351	1	101267318/101245495/101268754/101260139/101266922	5
BP	GO:0019439	aromatic compound catabolic process	6/1258	26/6793	0.347344	1	101258775/101254055/100037736/101263579/101266563/101255503	6
BP	GO:0009057	macromolecule catabolic process	20/1258	98/6793	0.353059	1	101267656/101268040/101256470/novel.2051/101258775/101255553/101266770/101254055/544149/101255260/101267358/100037736/101253831/101264127/543804/101251136/101255534/101259175/101243993/101247839	20
BP	GO:0030001	metal ion transport	21/1258	104/6793	0.367463	1	101260645/101250568/101261734/101258259/101250666/101249205/101249986/101256069/101246479/104647975/101261619/101259773/101252338/104644776/101246186/101257948/101245684/101264884/104645684/101263714/101246692	21
BP	GO:0015711	organic anion transport	8/1258	37/6793	0.376197	1	101257304/101258746/101256024/101255842/101253448/101268525/101267094/101253855	8
BP	GO:0015849	organic acid transport	8/1258	37/6793	0.376197	1	101257304/101258746/101256024/101255842/101253448/101268525/101267094/101253855	8
BP	GO:0046942	carboxylic acid transport	8/1258	37/6793	0.376197	1	101257304/101258746/101256024/101255842/101253448/101268525/101267094/101253855	8
BP	GO:0065004	protein-DNA complex assembly	5/1258	22/6793	0.386508	1	101267318/101245495/101268754/101260139/101266922	5
BP	GO:0071824	protein-DNA complex subunit organization	5/1258	22/6793	0.386508	1	101267318/101245495/101268754/101260139/101266922	5
BP	GO:0044282	small molecule catabolic process	3/1258	12/6793	0.388828	1	101268447/101254427/100316875	3
BP	GO:1901566	organonitrogen compound biosynthetic process	82/1258	430/6793	0.401045	1	101248619/543875/104649507/101248086/101257583/101262318/101261139/101267247/101267279/101250874/101246627/101259190/101261433/101260578/101252943/101268403/101254200/101266952/101263649/101253321/101261182/101260136/101249357/101249573/101255358/101253490/101245942/101247532/101249254/101247666/101246242/101259442/101259827/101254712/101251893/101249905/104647572/101264240/101244648/101247310/10…	82
BP	GO:0045229	external encapsulating structure organization	11/1258	54/6793	0.416461	1	101255817/101247960/101245743/104645850/101260795/544289/101249447/101260197/101261743/101266668/101263475	11
BP	GO:0071555	cell wall organization	11/1258	54/6793	0.416461	1	101255817/101247960/101245743/104645850/101260795/544289/101249447/101260197/101261743/101266668/101263475	11
BP	GO:0006333	chromatin assembly or disassembly	5/1258	24/6793	0.465963	1	101267318/101245495/101268754/101260139/101266922	5
BP	GO:0070085	glycosylation	8/1258	40/6793	0.467875	1	101268885/101260790/novel.7284/novel.19918/101267967/101264614/101263151/101251710	8
BP	GO:0005992	trehalose biosynthetic process	4/1258	19/6793	0.478815	1	101255111/100135703/100134910/101247646	4
BP	GO:0006855	drug transmembrane transport	12/1258	62/6793	0.483966	1	101261785/543899/101262082/101261188/101265600/101266642/novel.18545/101258088/101265986/101262995/101258125/101261991	12
BP	GO:0015893	drug transport	12/1258	62/6793	0.483966	1	101261785/543899/101262082/101261188/101265600/101266642/novel.18545/101258088/101265986/101262995/101258125/101261991	12
BP	GO:0042493	response to drug	12/1258	62/6793	0.483966	1	101261785/543899/101262082/101261188/101265600/101266642/novel.18545/101258088/101265986/101262995/101258125/101261991	12
BP	GO:0009312	oligosaccharide biosynthetic process	5/1258	25/6793	0.504547	1	101255111/100135703/100134910/101247646/101244506	5
BP	GO:0005975	carbohydrate metabolic process	76/1258	409/6793	0.507883	1	101263377/101268447/101248481/544027/101055558/101260927/101261871/543915/544125/544272/101254427/101268555/101248016/543986/101257783/543961/101246626/101255111/101259456/novel.7284/101247806/101256971/101259840/novel.22354/novel.5327/101248658/101246556/101259862/100316875/101262856/100135703/101267404/101266864/543731/101246713/101263383/101248363/544091/101256554/101267191/101259149/544092/10…	76
BP	GO:0009311	oligosaccharide metabolic process	7/1258	36/6793	0.510405	1	543961/101255111/100135703/543731/100134910/101247646/101244506	7
BP	GO:0005991	trehalose metabolic process	4/1258	20/6793	0.521904	1	101255111/100135703/100134910/101247646	4
BP	GO:0006820	anion transport	12/1258	65/6793	0.5555	1	101257304/101261254/101248282/101258791/101258746/101256024/101255842/101253448/101268525/101267094/543686/101253855	12
BP	GO:0005984	disaccharide metabolic process	6/1258	32/6793	0.558283	1	543961/101255111/100135703/543731/100134910/101247646	6
BP	GO:0046351	disaccharide biosynthetic process	4/1258	21/6793	0.56321	1	101255111/100135703/100134910/101247646	4
BP	GO:0045454	cell redox homeostasis	19/1258	104/6793	0.566672	1	104646564/101055513/101255905/101247917/101251684/101253283/101252466/101247308/101252678/101252777/101253821/101258486/101245287/novel.4173/101245904/101258323/101245293/101258565/101246719	19
BP	GO:0009073	aromatic amino acid family biosynthetic process	2/1258	10/6793	0.577995	1	101267279/101247666	2
BP	GO:0008272	sulfate transport	2/1258	10/6793	0.577995	1	101248282/543686	2
BP	GO:0072348	sulfur compound transport	2/1258	10/6793	0.577995	1	101248282/543686	2
BP	GO:0009308	amine metabolic process	5/1258	27/6793	0.57802	1	101253199/101248619/100874536/novel.21043/novel.9304	5
BP	GO:0016567	protein ubiquitination	12/1258	66/6793	0.578535	1	101259432/101267151/101268603/101249811/101259049/101256004/novel.12643/778346/101245319/101266548/101265502/101261465	12
BP	GO:0044262	cellular carbohydrate metabolic process	19/1258	105/6793	0.584911	1	101268447/101261871/543915/544272/101254427/543961/101255111/101259456/novel.22354/novel.5327/100316875/101262856/100135703/543731/101260989/100134910/543637/101247646/543913	19
BP	GO:0051704	multi-organism process	9/1258	50/6793	0.595323	1	101260448/544069/novel.7744/543758/101256374/101244232/101246129/104647170/101260272	9
BP	GO:0032446	protein modification by small protein conjugation	12/1258	67/6793	0.601058	1	101259432/101267151/101268603/101249811/101259049/101256004/novel.12643/778346/101245319/101266548/101265502/101261465	12
BP	GO:0019725	cellular homeostasis	19/1258	106/6793	0.602846	1	104646564/101055513/101255905/101247917/101251684/101253283/101252466/101247308/101252678/101252777/101253821/101258486/101245287/novel.4173/101245904/101258323/101245293/101258565/101246719	19
BP	GO:0006629	lipid metabolic process	50/1258	277/6793	0.606325	1	104649012/101264777/101263851/101258266/109119181/100134915/101267647/101255254/101248657/101245704/101255474/101255353/101263187/101267144/101264485/101259374/543801/101254596/novel.7284/101265480/101256387/101261499/101268830/101268154/101247376/101252063/101256767/778310/101263151/101247389/101263295/101251362/101257143/101253180/100301923/101249094/101257105/101252231/101260812/101258705/1012…	50
BP	GO:0006790	sulfur compound metabolic process	6/1258	34/6793	0.621611	1	101257583/101247506/101253469/101259958/101250409/101261413	6
BP	GO:0045786	negative regulation of cell cycle	2/1258	11/6793	0.632332	1	543785/101256714	2
BP	GO:0048523	negative regulation of cellular process	3/1258	17/6793	0.634603	1	101252679/543785/101256714	3
BP	GO:1901575	organic substance catabolic process	29/1258	164/6793	0.64171	1	101268447/101254427/101267656/101268040/101256470/novel.2051/101258775/101255553/101266770/101254055/544149/101255260/101267358/101259840/100037736/100316875/101253831/101264127/543804/101263579/101266563/101251136/101255534/101259958/101259175/101243993/101255503/101247839/101250409	29
BP	GO:0006486	protein glycosylation	6/1258	35/6793	0.651245	1	101268885/101260790/novel.19918/101267967/101264614/101251710	6
BP	GO:0009100	glycoprotein metabolic process	6/1258	35/6793	0.651245	1	101268885/101260790/novel.19918/101267967/101264614/101251710	6
BP	GO:0009101	glycoprotein biosynthetic process	6/1258	35/6793	0.651245	1	101268885/101260790/novel.19918/101267967/101264614/101251710	6
BP	GO:0043413	macromolecule glycosylation	6/1258	35/6793	0.651245	1	101268885/101260790/novel.19918/101267967/101264614/101251710	6
BP	GO:0044265	cellular macromolecule catabolic process	13/1258	75/6793	0.651327	1	101268040/101256470/novel.2051/101258775/101255553/101254055/101255260/100037736/101253831/101264127/101255534/101243993/101247839	13
BP	GO:0018205	peptidyl-lysine modification	3/1258	18/6793	0.674666	1	101251677/109118697/543666	3
BP	GO:0006457	protein folding	11/1258	65/6793	0.679782	1	novel.9371/101260143/101247033/101264183/101266401/101246758/543643/101257251/101252207/101262478/101260655	11
BP	GO:0005985	sucrose metabolic process	2/1258	12/6793	0.681032	1	543961/543731	2
BP	GO:0006575	cellular modified amino acid metabolic process	2/1258	12/6793	0.681032	1	101259958/101250409	2
BP	GO:0005976	polysaccharide metabolic process	12/1258	71/6793	0.685021	1	101261871/543915/544272/101259456/novel.22354/novel.5327/101262856/543804/101260989/101259175/543637/543913	12
BP	GO:0009056	catabolic process	30/1258	174/6793	0.699883	1	101268447/novel.8801/101254427/101267656/101268040/101256470/novel.2051/101258775/101255553/101266770/101254055/544149/101255260/101267358/101259840/100037736/100316875/101253831/101264127/543804/101263579/101266563/101251136/101255534/101259958/101259175/101243993/101255503/101247839/101250409	30
BP	GO:0042592	homeostatic process	19/1258	112/6793	0.702572	1	104646564/101055513/101255905/101247917/101251684/101253283/101252466/101247308/101252678/101252777/101253821/101258486/101245287/novel.4173/101245904/101258323/101245293/101258565/101246719	19
BP	GO:0051276	chromosome organization	12/1258	72/6793	0.704291	1	101267318/101245495/101250733/101249829/101261635/101251677/101261897/101268754/101260139/109118697/101266922/101256714	12
BP	GO:0065008	regulation of biological quality	24/1258	141/6793	0.711226	1	104646564/101055513/101255905/101247917/101251684/100874536/101253283/101252466/101247308/101252678/101252777/101253821/101258486/101245287/novel.4173/novel.21043/101245904/101255220/101258323/101245293/novel.9304/101258565/101246719/101255302	24
BP	GO:0051726	regulation of cell cycle	3/1258	19/6793	0.711388	1	101268514/543785/101256714	3
BP	GO:0006511	ubiquitin-dependent protein catabolic process	9/1258	56/6793	0.733776	1	101268040/101256470/101255553/101255260/101253831/101264127/101255534/101243993/101247839	9
BP	GO:0019941	modification-dependent protein catabolic process	9/1258	56/6793	0.733776	1	101268040/101256470/101255553/101255260/101253831/101264127/101255534/101243993/101247839	9
BP	GO:0043632	modification-dependent macromolecule catabolic process	9/1258	56/6793	0.733776	1	101268040/101256470/101255553/101255260/101253831/101264127/101255534/101243993/101247839	9
BP	GO:0006073	cellular glucan metabolic process	10/1258	63/6793	0.754434	1	101261871/543915/544272/101259456/novel.22354/novel.5327/101262856/101260989/543637/543913	10
BP	GO:0044042	glucan metabolic process	10/1258	63/6793	0.754434	1	101261871/543915/544272/101259456/novel.22354/novel.5327/101262856/101260989/543637/543913	10
BP	GO:0044264	cellular polysaccharide metabolic process	10/1258	63/6793	0.754434	1	101261871/543915/544272/101259456/novel.22354/novel.5327/101262856/101260989/543637/543913	10
BP	GO:0030258	lipid modification	2/1258	14/6793	0.762527	1	novel.7284/101263151	2
BP	GO:0044272	sulfur compound biosynthetic process	2/1258	14/6793	0.762527	1	101257583/101247506	2
BP	GO:0044257	cellular protein catabolic process	10/1258	64/6793	0.772153	1	101268040/101256470/novel.2051/101255553/101255260/101253831/101264127/101255534/101243993/101247839	10
BP	GO:0051603	proteolysis involved in cellular protein catabolic process	10/1258	64/6793	0.772153	1	101268040/101256470/novel.2051/101255553/101255260/101253831/101264127/101255534/101243993/101247839	10
BP	GO:0006325	chromatin organization	7/1258	46/6793	0.773952	1	101267318/101245495/101251677/101268754/101260139/109118697/101266922	7
BP	GO:0008652	cellular amino acid biosynthetic process	6/1258	40/6793	0.776722	1	543875/101257583/101267279/101253321/101247666/101259236	6
BP	GO:0032501	multicellular organismal process	10/1258	65/6793	0.788947	1	101260448/101244955/101247051/101258923/101253831/101256374/101244232/101247536/101246129/104647170	10
BP	GO:0009072	aromatic amino acid family metabolic process	2/1258	15/6793	0.79605	1	101267279/101247666	2
BP	GO:0006778	porphyrin-containing compound metabolic process	2/1258	15/6793	0.79605	1	101260578/101263579	2
BP	GO:0000003	reproduction	7/1258	48/6793	0.811469	1	101260448/101261853/101256374/101244232/101246129/104647170/101261484	7
BP	GO:0022414	reproductive process	7/1258	48/6793	0.811469	1	101260448/101261853/101256374/101244232/101246129/104647170/101261484	7
BP	GO:0044702	single organism reproductive process	7/1258	48/6793	0.811469	1	101260448/101261853/101256374/101244232/101246129/104647170/101261484	7
BP	GO:0006974	cellular response to DNA damage stimulus	11/1258	73/6793	0.818582	1	101260976/101252714/101251522/novel.17467/101252679/101248663/101257695/101263336/100462655/101267869/101262147	11
BP	GO:0033554	cellular response to stress	11/1258	73/6793	0.818582	1	101260976/101252714/101251522/novel.17467/101252679/101248663/101257695/101263336/100462655/101267869/101262147	11
BP	GO:0030163	protein catabolic process	10/1258	67/6793	0.819799	1	101268040/101256470/novel.2051/101255553/101255260/101253831/101264127/101255534/101243993/101247839	10
BP	GO:0071804	cellular potassium ion transport	2/1258	16/6793	0.825312	1	101256069/104647975	2
BP	GO:0071805	potassium ion transmembrane transport	2/1258	16/6793	0.825312	1	101256069/104647975	2
BP	GO:0032268	regulation of cellular protein metabolic process	2/1258	16/6793	0.825312	1	101268514/101255220	2
BP	GO:1902589	single-organism organelle organization	3/1258	23/6793	0.826776	1	101249829/101261635/101256714	3
BP	GO:0030243	cellulose metabolic process	4/1258	30/6793	0.83328	1	101259456/novel.22354/novel.5327/101262856	4
BP	GO:0030244	cellulose biosynthetic process	4/1258	30/6793	0.83328	1	101259456/novel.22354/novel.5327/101262856	4
BP	GO:0046486	glycerolipid metabolic process	6/1258	43/6793	0.833787	1	101263851/101265480/101252063/101253180/101260812/101252196	6
BP	GO:0006281	DNA repair	10/1258	69/6793	0.847111	1	101260976/101252714/101251522/novel.17467/101248663/101257695/101263336/100462655/101267869/101262147	10
BP	GO:0015698	inorganic anion transport	3/1258	24/6793	0.848567	1	101248282/101258791/543686	3
BP	GO:0033013	tetrapyrrole metabolic process	3/1258	24/6793	0.848567	1	101260578/101263579/101257684	3
BP	GO:0033014	tetrapyrrole biosynthetic process	2/1258	17/6793	0.850739	1	101260578/101257684	2
BP	GO:1901607	alpha-amino acid biosynthetic process	4/1258	31/6793	0.852231	1	543875/101257583/101253321/101259236	4
BP	GO:0034622	cellular macromolecular complex assembly	8/1258	57/6793	0.85361	1	101267318/101245495/101268754/101260139/101268743/101266922/novel.15107/novel.17396	8
BP	GO:1901605	alpha-amino acid metabolic process	5/1258	38/6793	0.858125	1	543875/101257583/101253321/101259236/101261413	5
BP	GO:0016052	carbohydrate catabolic process	6/1258	45/6793	0.864867	1	101268447/101254427/101259840/100316875/543804/101259175	6
BP	GO:0016458	gene silencing	1/1258	10/6793	0.871203	1	104647250	1
BP	GO:0031047	gene silencing by RNA	1/1258	10/6793	0.871203	1	104647250	1
BP	GO:0006813	potassium ion transport	2/1258	18/6793	0.872749	1	101256069/104647975	2
BP	GO:0045017	glycerolipid biosynthetic process	2/1258	18/6793	0.872749	1	101263851/101252063	2
BP	GO:0051246	regulation of protein metabolic process	2/1258	18/6793	0.872749	1	101268514/101255220	2
BP	GO:0000160	phosphorelay signal transduction system	4/1258	33/6793	0.884682	1	101260711/101247719/101265701/543588	4
BP	GO:0034637	cellular carbohydrate biosynthetic process	8/1258	60/6793	0.889937	1	101255111/101259456/novel.22354/novel.5327/101262856/100135703/100134910/101247646	8
BP	GO:0016569	covalent chromatin modification	2/1258	19/6793	0.891732	1	101251677/109118697	2
BP	GO:0016570	histone modification	2/1258	19/6793	0.891732	1	101251677/109118697	2
BP	GO:0007034	vacuolar transport	1/1258	11/6793	0.89509	1	novel.3651	1
BP	GO:0016051	carbohydrate biosynthetic process	9/1258	67/6793	0.895665	1	101255111/101259456/novel.22354/novel.5327/101262856/100135703/100134910/101247646/101244506	9
BP	GO:0048519	negative regulation of biological process	4/1258	34/6793	0.898444	1	101252679/104647250/543785/101256714	4
BP	GO:0009892	negative regulation of metabolic process	2/1258	20/6793	0.908055	1	101252679/104647250	2
BP	GO:0010605	negative regulation of macromolecule metabolic process	2/1258	20/6793	0.908055	1	101252679/104647250	2
BP	GO:0070647	protein modification by small protein conjugation or removal	13/1258	94/6793	0.909321	1	101259432/101244268/101267151/101268603/101249811/101259049/101256004/novel.12643/778346/101245319/101266548/101265502/101261465	13
BP	GO:0018193	peptidyl-amino acid modification	5/1258	42/6793	0.910894	1	101251677/101266401/109118697/101257251/543666	5
BP	GO:0006508	proteolysis	50/1258	316/6793	0.911526	1	101244268/101257785/101268040/101256470/novel.2051/101255553/101256135/101245971/101257896/778308/101251058/101244702/101255260/101248000/101252948/101252505/101244074/544223/101253831/101252447/101244240/101264127/101247667/101244455/101256929/101260125/101263441/novel.10412/101254622/101263581/101258189/101263480/101251209/543622/101258884/101260269/novel.6703/101262410/101255534/101267161/1012…	50
BP	GO:0006576	cellular biogenic amine metabolic process	1/1258	12/6793	0.91455	1	101248619	1
BP	GO:0044106	cellular amine metabolic process	1/1258	12/6793	0.91455	1	101248619	1
BP	GO:0019318	hexose metabolic process	1/1258	12/6793	0.91455	1	101263369	1
BP	GO:0016226	iron-sulfur cluster assembly	1/1258	12/6793	0.91455	1	101253469	1
BP	GO:0031163	metallo-sulfur cluster assembly	1/1258	12/6793	0.91455	1	101253469	1
BP	GO:0034220	ion transmembrane transport	11/1258	82/6793	0.91456	1	101260645/101258746/101256069/101256024/101255842/104647975/101253448/101268525/101259827/101267094/101253855	11
BP	GO:0006996	organelle organization	16/1258	114/6793	0.917768	1	101267318/101245495/101250733/101249829/101261635/101251677/101263482/101261897/101268754/101252673/101260139/109118697/101268743/101266922/101261484/101256714	16
BP	GO:0055085	transmembrane transport	71/1258	441/6793	0.923448	1	101260645/101250568/101261785/543899/101267333/101258034/101265254/101249273/101264089/101263680/101262082/101257730/101251853/101260348/101258791/101261188/novel.19699/101250365/novel.4317/101261545/101265600/101258746/101266642/101247028/101244150/101256069/101256024/101248001/novel.18545/101258088/100527970/novel.18947/101264385/101255842/104644300/104647975/101253448/100301924/101259773/10126…	71
BP	GO:0065003	macromolecular complex assembly	8/1258	64/6793	0.926384	1	101267318/101245495/101268754/101260139/101268743/101266922/novel.15107/novel.17396	8
BP	GO:0042440	pigment metabolic process	1/1258	13/6793	0.930403	1	101263579	1
BP	GO:0050790	regulation of catalytic activity	1/1258	13/6793	0.930403	1	101268514	1
BP	GO:0000271	polysaccharide biosynthetic process	4/1258	37/6793	0.931419	1	101259456/novel.22354/novel.5327/101262856	4
BP	GO:0009250	glucan biosynthetic process	4/1258	37/6793	0.931419	1	101259456/novel.22354/novel.5327/101262856	4
BP	GO:0033692	cellular polysaccharide biosynthetic process	4/1258	37/6793	0.931419	1	101259456/novel.22354/novel.5327/101262856	4
BP	GO:0051273	beta-glucan metabolic process	4/1258	37/6793	0.931419	1	101259456/novel.22354/novel.5327/101262856	4
BP	GO:0051274	beta-glucan biosynthetic process	4/1258	37/6793	0.931419	1	101259456/novel.22354/novel.5327/101262856	4
BP	GO:0044724	single-organism carbohydrate catabolic process	4/1258	37/6793	0.931419	1	101268447/101254427/101259840/100316875	4
BP	GO:0006811	ion transport	44/1258	286/6793	0.932102	1	101260645/101257304/101250568/101261254/101267333/101261734/101258259/101250666/101248282/101258791/101261545/101258746/101249205/101249986/101256069/101256024/101248001/101246479/101261420/101255842/104647975/101253448/101261619/101259773/101252338/101254490/104644776/101246186/novel.20240/101268525/101257948/101261839/101259827/101245684/101264884/104645684/101263714/101246872/101267094/543686/…	44
BP	GO:0000413	protein peptidyl-prolyl isomerization	2/1258	22/6793	0.934021	1	101266401/101257251	2
BP	GO:0018208	peptidyl-proline modification	2/1258	22/6793	0.934021	1	101266401/101257251	2
BP	GO:0008037	cell recognition	5/1258	45/6793	0.93831	1	101260448/101256374/101244232/101246129/104647170	5
BP	GO:0009856	pollination	5/1258	45/6793	0.93831	1	101260448/101256374/101244232/101246129/104647170	5
BP	GO:0009875	pollen-pistil interaction	5/1258	45/6793	0.93831	1	101260448/101256374/101244232/101246129/104647170	5
BP	GO:0044706	multi-multicellular organism process	5/1258	45/6793	0.93831	1	101260448/101256374/101244232/101246129/104647170	5
BP	GO:0048544	recognition of pollen	5/1258	45/6793	0.93831	1	101260448/101256374/101244232/101246129/104647170	5
BP	GO:0044712	single-organism catabolic process	7/1258	59/6793	0.938916	1	101268447/101254427/101259840/100316875/101263579/101266563/101255503	7
BP	GO:0005996	monosaccharide metabolic process	1/1258	14/6793	0.943316	1	101263369	1
BP	GO:0006664	glycolipid metabolic process	1/1258	14/6793	0.943316	1	101244506	1
BP	GO:0009247	glycolipid biosynthetic process	1/1258	14/6793	0.943316	1	101244506	1
BP	GO:0046467	membrane lipid biosynthetic process	1/1258	14/6793	0.943316	1	101244506	1
BP	GO:1903509	liposaccharide metabolic process	1/1258	14/6793	0.943316	1	101244506	1
BP	GO:0072330	monocarboxylic acid biosynthetic process	3/1258	31/6793	0.944315	1	543875/101256387/101259236	3
BP	GO:1901135	carbohydrate derivative metabolic process	23/1258	163/6793	0.945616	1	101268885/101260790/101267656/101266770/544149/101267358/101259840/novel.19918/101267967/101265292/101247538/101264614/novel.20240/101260137/101259827/101251710/101251136/novel.4301/101266800/101257326/101244927/101244506/101248507	23
BP	GO:0008610	lipid biosynthetic process	14/1258	107/6793	0.948606	1	104649012/101264777/101263851/101258266/101267647/101256387/101247376/101252063/778310/101252231/101259377/101244506/101249394/101267522	14
BP	GO:0006887	exocytosis	3/1258	32/6793	0.952073	1	101253690/101260696/101249131	3
BP	GO:0032940	secretion by cell	3/1258	32/6793	0.952073	1	101253690/101260696/101249131	3
BP	GO:0009664	plant-type cell wall organization	1/1258	15/6793	0.953835	1	101249447	1
BP	GO:0071669	plant-type cell wall organization or biogenesis	1/1258	15/6793	0.953835	1	101249447	1
BP	GO:0065009	regulation of molecular function	1/1258	15/6793	0.953835	1	101268514	1
BP	GO:0035556	intracellular signal transduction	6/1258	55/6793	0.956772	1	101261499/101260711/100301923/101247719/101265701/543588	6
BP	GO:0006644	phospholipid metabolic process	5/1258	48/6793	0.957897	1	101265480/101253180/101260812/101252196/101244506	5
BP	GO:0006812	cation transport	27/1258	192/6793	0.959818	1	101260645/101250568/101267333/101261734/101258259/101250666/101249205/101249986/101256069/101246479/101261420/104647975/101261619/101259773/101252338/101254490/104644776/101246186/novel.20240/101257948/101259827/101245684/101264884/104645684/101263714/101261206/101246692	27
BP	GO:0016053	organic acid biosynthetic process	8/1258	70/6793	0.961398	1	101248619/543875/101257583/101267279/101256387/101253321/101247666/101259236	8
BP	GO:0046394	carboxylic acid biosynthetic process	8/1258	70/6793	0.961398	1	101248619/543875/101257583/101267279/101256387/101253321/101247666/101259236	8
BP	GO:0048522	positive regulation of cellular process	1/1258	16/6793	0.962403	1	novel.8801	1
BP	GO:0046903	secretion	3/1258	34/6793	0.964654	1	101253690/101260696/101249131	3
BP	GO:0015074	DNA integration	2/1258	26/6793	0.966593	1	novel.742/104645445	2
BP	GO:0006413	translational initiation	2/1258	26/6793	0.966593	1	104649507/101261276	2
BP	GO:0006643	membrane lipid metabolic process	1/1258	17/6793	0.969382	1	101244506	1
BP	GO:0044723	single-organism carbohydrate metabolic process	16/1258	127/6793	0.972481	1	101268447/101254427/543961/101255111/101259456/101259840/novel.22354/novel.5327/100316875/101262856/100135703/543731/101263369/100134910/101247646/101244506	16
BP	GO:0043933	macromolecular complex subunit organization	8/1258	73/6793	0.972523	1	101267318/101245495/101268754/101260139/101268743/101266922/novel.15107/novel.17396	8
BP	GO:0007186	G-protein coupled receptor signaling pathway	1/1258	18/6793	0.975067	1	101253668	1
BP	GO:0008380	RNA splicing	1/1258	19/6793	0.979696	1	101250710	1
BP	GO:0010629	negative regulation of gene expression	1/1258	19/6793	0.979696	1	104647250	1
BP	GO:0043623	cellular protein complex assembly	2/1258	29/6793	0.980188	1	novel.15107/novel.17396	2
BP	GO:0006520	cellular amino acid metabolic process	11/1258	97/6793	0.980492	1	101244081/543875/101258465/101257583/101267279/novel.7961/101253321/101247666/101259236/101247807/101261413	11
BP	GO:0016043	cellular component organization	30/1258	221/6793	0.980947	1	101267318/101255817/101245495/101250733/101247960/101245743/101249829/101261635/101251677/101263482/101261897/104645850/101253469/101268754/101252673/101260139/101260795/109118697/544289/101249447/101268743/101266922/101261484/101260197/novel.15107/101256714/101261743/101266668/novel.17396/101263475	30
BP	GO:0044765	single-organism transport	31/1258	230/6793	0.984437	1	101257304/101261785/543899/101248282/101262082/101253690/101261188/101265600/101258746/101266642/101256069/101256024/novel.18545/101258088/101261420/101255842/104647975/101253448/101265986/101254490/101262995/101260696/novel.20240/101249131/101268525/101259827/101258125/101267094/543686/101261991/101253855	31
BP	GO:1902578	single-organism localization	32/1258	237/6793	0.985237	1	101257304/101261785/543899/101248282/101262082/101253690/101261188/101265600/101258746/101266642/101256069/101256024/novel.18545/101258088/101261420/101255842/104647975/101253448/101265986/101254490/101262995/101260696/novel.20240/101249131/101268525/101259827/101258125/101267094/543686/101261991/101253855/101255302	32
BP	GO:0008654	phospholipid biosynthetic process	1/1258	21/6793	0.986538	1	101244506	1
BP	GO:0006091	generation of precursor metabolites and energy	5/1258	57/6793	0.987551	1	3950408/3950405/3950483/101259840/novel.17396	5
BP	GO:1901137	carbohydrate derivative biosynthetic process	8/1258	80/6793	0.98805	1	101268885/101260790/novel.19918/101267967/101264614/101259827/101251710/101244506	8
BP	GO:0048518	positive regulation of biological process	1/1258	22/6793	0.989039	1	novel.8801	1
BP	GO:0055086	nucleobase-containing small molecule metabolic process	13/1258	117/6793	0.989868	1	101259840/101265292/101247538/novel.20240/101260137/101259827/101266563/novel.4301/101266800/101255503/101257326/101244927/101248507	13
BP	GO:0006732	coenzyme metabolic process	6/1258	67/6793	0.990818	1	101259840/101247506/101265292/101260137/novel.4301/101266800	6
BP	GO:0007010	cytoskeleton organization	1/1258	23/6793	0.991075	1	101263482	1
BP	GO:0009108	coenzyme biosynthetic process	1/1258	23/6793	0.991075	1	101247506	1
BP	GO:0022607	cellular component assembly	9/1258	92/6793	0.993237	1	101267318/101245495/101253469/101268754/101260139/101268743/101266922/novel.15107/novel.17396	9
BP	GO:0006461	protein complex assembly	2/1258	36/6793	0.994322	1	novel.15107/novel.17396	2
BP	GO:0070271	protein complex biogenesis	2/1258	36/6793	0.994322	1	novel.15107/novel.17396	2
BP	GO:0042254	ribosome biogenesis	2/1258	36/6793	0.994322	1	101268743/101256669	2
BP	GO:0044283	small molecule biosynthetic process	8/1258	87/6793	0.995051	1	101248619/543875/101257583/101267279/101256387/101253321/101247666/101259236	8
BP	GO:0044255	cellular lipid metabolic process	14/1258	131/6793	0.995233	1	101263851/novel.7284/101265480/101256387/101252063/778310/101263151/101253180/101260812/101263592/101259377/101252196/101244506/101249394	14
BP	GO:0051188	cofactor biosynthetic process	3/1258	47/6793	0.99564	1	101260578/101247506/101253469	3
BP	GO:0051186	cofactor metabolic process	9/1258	96/6793	0.995885	1	101259840/101260578/101247506/101253469/101265292/101263579/101260137/novel.4301/101266800	9
BP	GO:0006633	fatty acid biosynthetic process	1/1258	27/6793	0.996079	1	101256387	1
BP	GO:0016579	protein deubiquitination	1/1258	27/6793	0.996079	1	101244268	1
BP	GO:0070646	protein modification by small protein removal	1/1258	27/6793	0.996079	1	101244268	1
BP	GO:0051716	cellular response to stimulus	27/1258	222/6793	0.996373	1	101258667/101260976/101264906/101252714/101258074/101251522/novel.17467/101261499/101252679/101258676/101262397/101260711/101247430/101248663/101254823/101260974/100301923/101257695/101263336/101252604/101247719/101265701/100462655/101267869/101262147/101253668/543588	27
BP	GO:0019693	ribose phosphate metabolic process	7/1258	82/6793	0.996552	1	101259840/101265292/novel.20240/101260137/101259827/novel.4301/101266800	7
BP	GO:0022613	ribonucleoprotein complex biogenesis	2/1258	39/6793	0.996711	1	101268743/101256669	2
BP	GO:0098655	cation transmembrane transport	4/1258	59/6793	0.997345	1	101260645/101256069/104647975/101259827	4
BP	GO:0098660	inorganic ion transmembrane transport	4/1258	59/6793	0.997345	1	101260645/101256069/104647975/101259827	4
BP	GO:0098662	inorganic cation transmembrane transport	4/1258	59/6793	0.997345	1	101260645/101256069/104647975/101259827	4
BP	GO:0015672	monovalent inorganic cation transport	6/1258	76/6793	0.997394	1	101256069/101261420/104647975/101254490/novel.20240/101259827	6
BP	GO:0009141	nucleoside triphosphate metabolic process	5/1258	68/6793	0.997502	1	101259840/novel.20240/101259827/101266563/101255503	5
BP	GO:0009150	purine ribonucleotide metabolic process	6/1258	77/6793	0.997744	1	101259840/101265292/novel.20240/101259827/novel.4301/101266800	6
BP	GO:0009259	ribonucleotide metabolic process	6/1258	77/6793	0.997744	1	101259840/101265292/novel.20240/101259827/novel.4301/101266800	6
BP	GO:0071840	cellular component organization or biogenesis	31/1258	255/6793	0.997985	1	101267318/101255817/101245495/101250733/101247960/101245743/101249829/101261635/101251677/101263482/101261897/104645850/101253469/101268754/101252673/101260139/101260795/109118697/544289/101249447/101268743/101266922/101261484/101256669/101260197/novel.15107/101256714/101261743/101266668/novel.17396/101263475	31
BP	GO:0006631	fatty acid metabolic process	2/1258	42/6793	0.998104	1	101256387/101263592	2
BP	GO:0006753	nucleoside phosphate metabolic process	9/1258	103/6793	0.998329	1	101259840/101265292/novel.20240/101260137/101259827/101266563/novel.4301/101266800/101255503	9
BP	GO:0007165	signal transduction	15/1258	148/6793	0.998412	1	101258667/101264906/101258074/101261499/101258676/101262397/101260711/101247430/101254823/100301923/101252604/101247719/101265701/101253668/543588	15
BP	GO:0023052	signaling	15/1258	148/6793	0.998412	1	101258667/101264906/101258074/101261499/101258676/101262397/101260711/101247430/101254823/100301923/101252604/101247719/101265701/101253668/543588	15
BP	GO:0044700	single organism signaling	15/1258	148/6793	0.998412	1	101258667/101264906/101258074/101261499/101258676/101262397/101260711/101247430/101254823/100301923/101252604/101247719/101265701/101253668/543588	15
BP	GO:0006163	purine nucleotide metabolic process	6/1258	80/6793	0.998543	1	101259840/101265292/novel.20240/101259827/novel.4301/101266800	6
BP	GO:0006096	glycolytic process	1/1258	32/6793	0.998599	1	101259840	1
BP	GO:0006165	nucleoside diphosphate phosphorylation	1/1258	32/6793	0.998599	1	101259840	1
BP	GO:0006757	ATP generation from ADP	1/1258	32/6793	0.998599	1	101259840	1
BP	GO:0009132	nucleoside diphosphate metabolic process	1/1258	32/6793	0.998599	1	101259840	1
BP	GO:0009135	purine nucleoside diphosphate metabolic process	1/1258	32/6793	0.998599	1	101259840	1
BP	GO:0009179	purine ribonucleoside diphosphate metabolic process	1/1258	32/6793	0.998599	1	101259840	1
BP	GO:0009185	ribonucleoside diphosphate metabolic process	1/1258	32/6793	0.998599	1	101259840	1
BP	GO:0046031	ADP metabolic process	1/1258	32/6793	0.998599	1	101259840	1
BP	GO:0046939	nucleotide phosphorylation	1/1258	32/6793	0.998599	1	101259840	1
BP	GO:0071822	protein complex subunit organization	2/1258	44/6793	0.99869	1	novel.15107/novel.17396	2
BP	GO:0019362	pyridine nucleotide metabolic process	2/1258	44/6793	0.99869	1	101259840/101260137	2
BP	GO:0046496	nicotinamide nucleotide metabolic process	2/1258	44/6793	0.99869	1	101259840/101260137	2
BP	GO:0072521	purine-containing compound metabolic process	6/1258	81/6793	0.998743	1	101259840/101265292/novel.20240/101259827/novel.4301/101266800	6
BP	GO:0006090	pyruvate metabolic process	1/1258	33/6793	0.998859	1	101259840	1
BP	GO:0006733	oxidoreduction coenzyme metabolic process	2/1258	45/6793	0.998912	1	101259840/101260137	2
BP	GO:0072524	pyridine-containing compound metabolic process	2/1258	45/6793	0.998912	1	101259840/101260137	2
BP	GO:0007154	cell communication	20/1258	193/6793	0.999434	1	101260448/101258667/101264906/101258074/101256374/101261499/101258676/101244232/101262397/101260711/101247430/101246129/104647170/101254823/100301923/101252604/101247719/101265701/101253668/543588	20
BP	GO:0019637	organophosphate metabolic process	16/1258	165/6793	0.999483	1	101259840/101265480/101265292/novel.20240/101260137/101259827/101266563/101253180/novel.4301/101266800/101255503/101260812/101262540/101262819/101252196/101244506	16
BP	GO:0071705	nitrogen compound transport	14/1258	151/6793	0.99953	1	101255462/101251365/101246301/101258746/101263919/101256024/101255842/101253448/101260822/101268525/101267094/101252766/101253855/104648582	14
BP	GO:0046034	ATP metabolic process	3/1258	62/6793	0.99967	1	101259840/novel.20240/101259827	3
BP	GO:0009117	nucleotide metabolic process	7/1258	99/6793	0.999695	1	101259840/101265292/novel.20240/101260137/101259827/novel.4301/101266800	7
BP	GO:0032787	monocarboxylic acid metabolic process	5/1258	82/6793	0.999718	1	543875/101259840/101256387/101259236/101263592	5
BP	GO:0009144	purine nucleoside triphosphate metabolic process	3/1258	64/6793	0.999768	1	101259840/novel.20240/101259827	3
BP	GO:0009199	ribonucleoside triphosphate metabolic process	3/1258	64/6793	0.999768	1	101259840/novel.20240/101259827	3
BP	GO:0009205	purine ribonucleoside triphosphate metabolic process	3/1258	64/6793	0.999768	1	101259840/novel.20240/101259827	3
BP	GO:0044085	cellular component biogenesis	10/1258	126/6793	0.999781	1	101267318/101245495/101253469/101268754/101260139/101268743/101266922/101256669/novel.15107/novel.17396	10
BP	GO:0009123	nucleoside monophosphate metabolic process	3/1258	65/6793	0.999806	1	101259840/novel.20240/101259827	3
BP	GO:0009126	purine nucleoside monophosphate metabolic process	3/1258	65/6793	0.999806	1	101259840/novel.20240/101259827	3
BP	GO:0009161	ribonucleoside monophosphate metabolic process	3/1258	65/6793	0.999806	1	101259840/novel.20240/101259827	3
BP	GO:0009167	purine ribonucleoside monophosphate metabolic process	3/1258	65/6793	0.999806	1	101259840/novel.20240/101259827	3
BP	GO:0044711	single-organism biosynthetic process	31/1258	280/6793	0.999808	1	104649012/101264777/101263851/101258266/101248619/101267647/543875/101255111/101257583/101259456/novel.22354/novel.5327/101267279/101262856/100135703/101256387/101253321/101247376/101252063/778310/101247666/100134910/101259827/101259236/101252231/101247646/101259377/101244927/101244506/101249394/101267522	31
BP	GO:0016192	vesicle-mediated transport	9/1258	121/6793	0.999859	1	104645739/101252290/101261967/101253690/101263919/101260822/101260696/101249131/101251106	9
BP	GO:0071702	organic substance transport	14/1258	165/6793	0.999919	1	101255462/101257304/101251365/101246301/101258746/101263919/101256024/101255842/101253448/101260822/101268525/101267094/101253855/104648582	14
BP	GO:0044281	small molecule metabolic process	36/1258	335/6793	0.999976	1	101268447/101254427/101248619/101244081/543875/101265155/101258465/novel.6556/101257583/101259840/101267279/100316875/novel.7961/101256387/101253321/101265292/101263369/101247538/novel.20240/101260137/101247666/101259827/101266563/novel.4301/101266800/101255503/101259236/101257326/101262540/101263592/101262819/101247807/101244927/101249664/101248507/101261413	36
BP	GO:0034613	cellular protein localization	5/1258	98/6793	0.99998	1	101255462/101263919/101252673/101260822/101255302	5
BP	GO:0070727	cellular macromolecule localization	5/1258	98/6793	0.99998	1	101255462/101263919/101252673/101260822/101255302	5
BP	GO:0019752	carboxylic acid metabolic process	18/1258	208/6793	0.999983	1	101248619/101244081/543875/101265155/101258465/novel.6556/101257583/101259840/101267279/novel.7961/101256387/101253321/101247666/101259236/101263592/101247807/101249664/101261413	18
BP	GO:0043436	oxoacid metabolic process	18/1258	211/6793	0.999988	1	101248619/101244081/543875/101265155/101258465/novel.6556/101257583/101259840/101267279/novel.7961/101256387/101253321/101247666/101259236/101263592/101247807/101249664/101261413	18
BP	GO:0006082	organic acid metabolic process	18/1258	212/6793	0.99999	1	101248619/101244081/543875/101265155/101258465/novel.6556/101257583/101259840/101267279/novel.7961/101256387/101253321/101247666/101259236/101263592/101247807/101249664/101261413	18
BP	GO:0008104	protein localization	8/1258	132/6793	0.999992	1	101255462/101251365/101246301/101263919/101252673/101260822/104648582/101255302	8
BP	GO:0006886	intracellular protein transport	3/1258	83/6793	0.999993	1	101255462/101263919/101260822	3
BP	GO:0090407	organophosphate biosynthetic process	2/1258	72/6793	0.999994	1	101259827/101244506	2
BP	GO:0045184	establishment of protein localization	7/1258	125/6793	0.999995	1	101255462/101251365/101246301/101263919/101252673/101260822/104648582	7
BP	GO:0015031	protein transport	6/1258	117/6793	0.999996	1	101255462/101251365/101246301/101263919/101260822/104648582	6
BP	GO:0015833	peptide transport	6/1258	117/6793	0.999996	1	101255462/101251365/101246301/101263919/101260822/104648582	6
BP	GO:0042886	amide transport	6/1258	117/6793	0.999996	1	101255462/101251365/101246301/101263919/101260822/104648582	6
BP	GO:0051641	cellular localization	5/1258	108/6793	0.999996	1	101255462/101263919/101252673/101260822/101255302	5
BP	GO:0033036	macromolecule localization	8/1258	142/6793	0.999998	1	101255462/101251365/101246301/101263919/101252673/101260822/104648582/101255302	8
BP	GO:0046907	intracellular transport	3/1258	93/6793	0.999999	1	101255462/101263919/101260822	3
BP	GO:0051649	establishment of localization in cell	3/1258	93/6793	0.999999	1	101255462/101263919/101260822	3
BP	GO:0006396	RNA processing	3/1258	132/6793	1	1	101263580/101250710/101265329	3
CC	GO:0005840	ribosome	66/418	219/2363	1.41449e-06	0.000134377	101248086/101262318/101261139/101267247/101250874/101246627/101259190/101261433/101252943/101268403/101254200/101266952/101261182/101260136/101249357/101249573/101255358/101253490/101245942/101247532/101249254/101246242/101259442/101254712/101251893/101249905/104647572/101264240/101244648/101247310/101246988/101245574/101259181/101265689/101258363/101252000/101256912/543752/101257121/101255809/54…	66
CC	GO:0043228	non-membrane-bounded organelle	83/418	312/2363	1.5428e-05	0.000488552	101245495/101258775/101249829/101261635/101248086/101261897/101262318/101264324/101261139/101267247/101250874/101246627/101259190/101261433/101252943/101263398/101268754/101260139/101268403/101254200/101266952/101260737/101248616/101261182/101260136/101249357/101249573/101255358/101253490/101245942/101247532/101249254/101247031/101246242/101259442/101254712/101251893/101249905/104647572/101264240…	83
CC	GO:0043232	intracellular non-membrane-bounded organelle	83/418	312/2363	1.5428e-05	0.000488552	101245495/101258775/101249829/101261635/101248086/101261897/101262318/101264324/101261139/101267247/101250874/101246627/101259190/101261433/101252943/101263398/101268754/101260139/101268403/101254200/101266952/101260737/101248616/101261182/101260136/101249357/101249573/101255358/101253490/101245942/101247532/101249254/101247031/101246242/101259442/101254712/101251893/101249905/104647572/101264240…	83
CC	GO:0009521	photosystem	18/418	41/2363	7.50512e-05	0.00107677	3950405/101259227/101248983/101257676/101263732/101247889/101244751/101249865/101268297/101248456/101245880/101264609/543931/101265249/101245121/101245421/101255222/101259747	18
CC	GO:0030529	intracellular ribonucleoprotein complex	67/418	249/2363	8.21752e-05	0.00107677	101248086/101250710/101262318/101261139/101267247/101250874/101246627/101259190/101261433/101252943/101268403/101254200/101266952/101261182/101260136/101249357/101249573/101255358/101253490/101245942/101247532/101249254/101246242/101259442/101254712/101251893/101249905/104647572/101264240/101244648/101247310/101246988/101245574/101259181/101265689/101258363/101252000/101256912/543752/101257121/10…	67
CC	GO:1990904	ribonucleoprotein complex	67/418	249/2363	8.21752e-05	0.00107677	101248086/101250710/101262318/101261139/101267247/101250874/101246627/101259190/101261433/101252943/101268403/101254200/101266952/101261182/101260136/101249357/101249573/101255358/101253490/101245942/101247532/101249254/101246242/101259442/101254712/101251893/101249905/104647572/101264240/101244648/101247310/101246988/101245574/101259181/101265689/101258363/101252000/101256912/543752/101257121/10…	67
CC	GO:0009579	thylakoid	19/418	45/2363	9.06756e-05	0.00107677	3950405/101259227/101248983/101257676/101263732/101247889/101244751/101249865/101268297/101248456/101245880/101264609/101256427/543931/101265249/101245121/101245421/101255222/101259747	19
CC	GO:0044436	thylakoid part	19/418	45/2363	9.06756e-05	0.00107677	3950405/101259227/101248983/101257676/101263732/101247889/101244751/101249865/101268297/101248456/101245880/101264609/101256427/543931/101265249/101245121/101245421/101255222/101259747	19
CC	GO:0034357	photosynthetic membrane	18/418	43/2363	0.000159186	0.0016803	3950405/101259227/101248983/101257676/101263732/101247889/101244751/101249865/101268297/101248456/101245880/101264609/543931/101265249/101245121/101245421/101255222/101259747	18
CC	GO:0044427	chromosomal part	10/418	34/2363	0.0634874	0.461083	101245495/101249829/101261635/101264324/101268754/101260139/101247031/101261484/101257695/novel.6925	10
CC	GO:0005694	chromosome	13/418	48/2363	0.067949	0.461083	101245495/101258775/101249829/101261635/101261897/101264324/101268754/101260139/101260737/101247031/101261484/101257695/novel.6925	13
CC	GO:0005618	cell wall	16/418	66/2363	0.108042	0.641501	101255817/101261871/543915/544272/101247960/101245743/104645850/101260795/544289/101260989/543637/101260197/543913/101261743/101266668/101263475	16
CC	GO:0030312	external encapsulating structure	16/418	66/2363	0.108042	0.641501	101255817/101261871/543915/544272/101247960/101245743/104645850/101260795/544289/101260989/543637/101260197/543913/101261743/101266668/101263475	16
CC	GO:0005634	nucleus	82/418	413/2363	0.116122	0.648916	101267318/101055569/101252128/101245495/101255870/101259328/543723/100191115/101267520/101251455/543746/101257917/101262116/101261864/101255511/101265894/101258929/101255181/543748/101251677/101250432/101268132/101258279/novel.4982/543722/novel.11931/101249093/101250710/100736448/101265508/101260396/novel.1440/543745/novel.20581/101264324/101252681/101258635/101252714/543841/101268754/101253831/1…	82
CC	GO:0005737	cytoplasm	93/418	487/2363	0.197915	0.999992	101255462/101268447/101254427/101249460/101255353/101253690/101247033/101248086/543801/101257583/101262318/101261139/101267247/100316875/101263919/101250874/101246627/101259190/101261433/101252943/101253469/101268403/101254200/101266952/101263649/101246758/101260822/101254490/101261182/101257676/101260136/101249357/101249573/543643/101255358/101260696/101247905/101253490/101245942/101247532/10124…	93
CC	GO:0005576	extracellular region	8/418	33/2363	0.216386	0.999992	101261871/543915/544272/101260125/101260989/101261368/543637/543913	8
CC	GO:0044815	DNA packaging complex	4/418	14/2363	0.224758	0.999992	101245495/101261635/101268754/101260139	4
CC	GO:0005635	nuclear envelope	3/418	10/2363	0.253556	0.999992	novel.4982/novel.5173/104644288	3
CC	GO:0005643	nuclear pore	3/418	10/2363	0.253556	0.999992	novel.4982/novel.5173/104644288	3
CC	GO:0044444	cytoplasmic part	78/418	412/2363	0.253973	0.999992	101255462/101253690/101247033/101248086/101262318/101261139/101267247/101263919/101250874/101246627/101259190/101261433/101252943/101268403/101254200/101266952/101260822/101254490/101261182/101257676/101260136/101249357/101249573/101255358/101260696/101247905/101253490/101245942/101247532/101249254/101249131/101246242/101259442/101254712/101251893/101249905/104647572/101264240/101244648/101247310…	78
CC	GO:0048046	apoplast	6/418	26/2363	0.305845	0.999992	101261871/543915/544272/101260989/543637/543913	6
CC	GO:0071944	cell periphery	21/418	111/2363	0.403655	0.999992	101255817/101261871/543915/544272/101247960/101245743/101253690/104645850/101263919/101260795/544289/101260696/101249131/101260989/101260974/543637/101260197/543913/101261743/101266668/101263475	21
CC	GO:0000786	nucleosome	3/418	13/2363	0.411331	0.999992	101245495/101268754/101260139	3
CC	GO:0032993	protein-DNA complex	3/418	14/2363	0.462214	0.999992	101245495/101268754/101260139	3
CC	GO:0098796	membrane protein complex	22/418	124/2363	0.532595	0.999992	3950405/101259227/101263919/101248983/101260822/101254490/101257676/101263732/101247889/101244751/101249865/101268297/101248456/101259827/101245880/101264609/543931/101265249/101245121/101245421/101255222/101259747	22
CC	GO:0000785	chromatin	3/418	16/2363	0.557519	0.999992	101245495/101268754/101260139	3
CC	GO:0000228	nuclear chromosome	2/418	12/2363	0.654552	0.999992	101264324/101260737	2
CC	GO:0016459	myosin complex	2/418	13/2363	0.698774	0.999992	101248616/101264152	2
CC	GO:0030133	transport vesicle	2/418	15/2363	0.773141	0.999992	101263919/101260822	2
CC	GO:0030658	transport vesicle membrane	2/418	15/2363	0.773141	0.999992	101263919/101260822	2
CC	GO:0000145	exocyst	3/418	23/2363	0.801057	0.999992	101253690/101260696/101249131	3
CC	GO:0005938	cell cortex	3/418	23/2363	0.801057	0.999992	101253690/101260696/101249131	3
CC	GO:0044448	cell cortex part	3/418	23/2363	0.801057	0.999992	101253690/101260696/101249131	3
CC	GO:0099568	cytoplasmic region	3/418	23/2363	0.801057	0.999992	101253690/101260696/101249131	3
CC	GO:0005839	proteasome core complex	2/418	17/2363	0.830977	0.999992	novel.2051/101247839	2
CC	GO:0044459	plasma membrane part	2/418	18/2363	0.854606	0.999992	101263919/101260974	2
CC	GO:0005681	spliceosomal complex	1/418	10/2363	0.85784	0.999992	101250710	1
CC	GO:0098797	plasma membrane protein complex	1/418	10/2363	0.85784	0.999992	101263919	1
CC	GO:0000502	proteasome complex	2/418	19/2363	0.875187	0.999992	novel.2051/101247839	2
CC	GO:1905369	endopeptidase complex	2/418	19/2363	0.875187	0.999992	novel.2051/101247839	2
CC	GO:0005798	Golgi-associated vesicle	1/418	11/2363	0.883094	0.999992	101263919	1
CC	GO:0030118	clathrin coat	1/418	11/2363	0.883094	0.999992	101263919	1
CC	GO:0030660	Golgi-associated vesicle membrane	1/418	11/2363	0.883094	0.999992	101263919	1
CC	GO:0012506	vesicle membrane	2/418	20/2363	0.893056	0.999992	101263919/101260822	2
CC	GO:0030120	vesicle coat	2/418	20/2363	0.893056	0.999992	101263919/101260822	2
CC	GO:0030135	coated vesicle	2/418	20/2363	0.893056	0.999992	101263919/101260822	2
CC	GO:0030659	cytoplasmic vesicle membrane	2/418	20/2363	0.893056	0.999992	101263919/101260822	2
CC	GO:0030662	coated vesicle membrane	2/418	20/2363	0.893056	0.999992	101263919/101260822	2
CC	GO:0031410	cytoplasmic vesicle	2/418	20/2363	0.893056	0.999992	101263919/101260822	2
CC	GO:0031982	vesicle	2/418	20/2363	0.893056	0.999992	101263919/101260822	2
CC	GO:0044433	cytoplasmic vesicle part	2/418	20/2363	0.893056	0.999992	101263919/101260822	2
CC	GO:0097708	intracellular vesicle	2/418	20/2363	0.893056	0.999992	101263919/101260822	2
CC	GO:0099023	tethering complex	3/418	30/2363	0.921222	0.999992	101253690/101260696/101249131	3
CC	GO:0005886	plasma membrane	2/418	22/2363	0.921883	0.999992	101263919/101260974	2
CC	GO:0015629	actin cytoskeleton	2/418	22/2363	0.921883	0.999992	101248616/101264152	2
CC	GO:0031225	anchored component of membrane	1/418	14/2363	0.935021	0.999992	101260974	1
CC	GO:1905368	peptidase complex	2/418	24/2363	0.943282	0.999992	novel.2051/101247839	2
CC	GO:0005667	transcription factor complex	1/418	18/2363	0.970343	0.999992	101259523	1
CC	GO:0098805	whole membrane	3/418	37/2363	0.971332	0.999992	101263919/101260822/101254490	3
CC	GO:0031967	organelle envelope	3/418	38/2363	0.975319	0.999992	novel.4982/novel.5173/104644288	3
CC	GO:0031975	envelope	3/418	38/2363	0.975319	0.999992	novel.4982/novel.5173/104644288	3
CC	GO:0043234	protein complex	41/418	301/2363	0.982542	0.999992	101259523/novel.2051/101249829/101261635/3950405/101253690/novel.4982/101254055/101260396/101264324/101259227/101263919/101248983/101260822/101248616/101254490/101257676/101263732/101247889/novel.5173/101260696/101244751/101249131/101249865/101268297/101247031/101248456/101259827/101245880/101264609/104644288/101256427/543931/101265249/101257695/101245121/101247839/101245421/101264152/101255222/1…	41
CC	GO:0005783	endoplasmic reticulum	3/418	41/2363	0.984359	0.999992	101255462/101247033/101257898	3
CC	GO:0030117	membrane coat	2/418	33/2363	0.987313	0.999992	101263919/101260822	2
CC	GO:0048475	coated membrane	2/418	33/2363	0.987313	0.999992	101263919/101260822	2
CC	GO:0044429	mitochondrial part	2/418	34/2363	0.989307	0.999992	101247905/101267416	2
CC	GO:0005794	Golgi apparatus	1/418	25/2363	0.99251	0.999992	101263919	1
CC	GO:0044431	Golgi apparatus part	1/418	25/2363	0.99251	0.999992	101263919	1
CC	GO:0098588	bounding membrane of organelle	3/418	46/2363	0.992833	0.999992	101263919/101260822/101254490	3
CC	GO:0031974	membrane-enclosed lumen	4/418	55/2363	0.992849	0.999992	101264324/101260737/101247905/101267416	4
CC	GO:0043233	organelle lumen	4/418	55/2363	0.992849	0.999992	101264324/101260737/101247905/101267416	4
CC	GO:0070013	intracellular organelle lumen	4/418	55/2363	0.992849	0.999992	101264324/101260737/101247905/101267416	4
CC	GO:0044430	cytoskeletal part	2/418	37/2363	0.993627	0.999992	101248616/101264152	2
CC	GO:0012505	endomembrane system	8/418	89/2363	0.993929	0.999992	101255462/novel.4982/101247033/101263919/101260822/novel.5173/104644288/101257898	8
CC	GO:0005856	cytoskeleton	2/418	38/2363	0.994644	0.999992	101248616/101264152	2
CC	GO:0044428	nuclear part	6/418	77/2363	0.996461	0.999992	novel.4982/101250710/101264324/101260737/novel.5173/104644288	6
CC	GO:0005739	mitochondrion	2/418	43/2363	0.997775	0.999992	101247905/101267416	2
CC	GO:0031981	nuclear lumen	2/418	48/2363	0.999088	0.999992	101264324/101260737	2
CC	GO:0031090	organelle membrane	3/418	62/2363	0.999483	0.999992	101263919/101260822/101254490	3
CC	GO:0044422	organelle part	25/418	243/2363	0.999741	0.999992	101245495/101249829/101261635/novel.4982/101250710/101264324/101263919/101268754/101260139/101260822/101260737/101248616/101254490/101261182/novel.5173/101247905/101247031/104644288/101246988/101261484/101257695/101267416/novel.6925/101264152/101257898	25
CC	GO:0044446	intracellular organelle part	25/418	243/2363	0.999741	0.999992	101245495/101249829/101261635/novel.4982/101250710/101264324/101263919/101268754/101260139/101260822/101260737/101248616/101254490/101261182/novel.5173/101247905/101247031/104644288/101246988/101261484/101257695/101267416/novel.6925/101264152/101257898	25
CC	GO:1902494	catalytic complex	6/418	117/2363	0.999992	0.999992	novel.2051/101259227/101249865/101245880/543931/101247839	6
MF	GO:0046983	protein dimerization activity	96/1765	310/10316	8.54548e-10	2.31582e-07	104644967/101245793/novel.8602/101256941/544081/101264975/101260571/101263845/101253224/101250929/101252717/101255952/778354/101250163/101248231/778282/101260642/101244319/101251221/101264865/101267861/101252186/101251455/104647464/101264779/101248209/101257917/104649466/101252889/101264987/101265996/101250432/novel.6387/101244996/101258111/101261496/novel.11931/101249093/101268467/101257027/1012…	96
[truncated: 234 more rows]

## Sheet: Table S6
Table S6 KEGG enrich of DEGs
ID	Description	GeneRatio	BgRatio	pvalue	padj	geneID	Count
[truncated: 79 more rows]
